# Supplementary material for: Validation of Core and Whole-Genome Multi-Locus Sequence Typing Schemes for Shiga-Toxin-Producing E. coli (STEC) Outbreak Detection in a National Surveillance Network, PulseNet 2.0, USA
Source: Microorganisms. 2025 Jun 4;13(6):1310. doi: 10.3390/microorganisms13061310 (PMC12195096; doi:10.3390/microorganisms13061310)
Supplement: Supplementary file 1 [file microorganisms-13-01310-s001.zip]

Archive with 7 entries (7 files):
- Supplemental Tables/Table S1_Isolate accession numbers.xlsx
- Supplemental Tables/Table S2_Lyve-SET_Closed_References.xlsx
- Supplemental Tables/Table S3_Loci Names for Schema.xlsx
- Supplemental Tables/Table S4_BGI and CCC Values.xlsx
- Supplemental Tables/Table S5_Silhouette Graphs.xlsx
- Supplemental Tables/Table S6_Average Silhouette Widths.xlsx
- Supplemental Tables/Table S7A and S7B_K_Means_Dendrograms.xlsx
