# Supplementary material for: Validation of Core and Whole-Genome Multi-Locus Sequence Typing Schemes for Shiga-Toxin-Producing E. coli (STEC) Outbreak Detection in a National Surveillance Network, PulseNet 2.0, USA
Source: Microorganisms. 2025 Jun 4;13(6):1310. doi: 10.3390/microorganisms13061310 (PMC12195096; doi:10.3390/microorganisms13061310)
Supplement: Supplementary file 1 [file microorganisms-13-01310-s001.zip › Supplemental Tables/Table S1_Isolate accession numbers.xlsx]

## Sheet: Supplemental Table S1
Supplemental Table S1. All WGS data for isolates used in this study are available in NCBI’s public SRA, organized under BioProject PRJNA218110 using the accession numbers listed.
Group/Outbreak/Sporadic	WGS_id	NCBI_ACCESSION	SRR_id
01_1601MLEXK-1_Outbreak	2016C-3845	SAMN05430247	SRR3944600
01_1601MLEXK-1_Outbreak	PNUSAE002632	SAMN04573297	SRR3294497
01_1601MLEXK-1_Outbreak	PNUSAE003502	SAMN05301331	SRR3745461
01_1601MLEXK-1_Outbreak	PNUSAE002383	SAMN04521116	SRR3205842
01_1601MLEXK-1_Outbreak	PNUSAE002385	SAMN04521095	SRR3205841
01_1601MLEXK-1_Outbreak	PNUSAE002715	SAMN04632343	SRR3394790
01_1601MLEXK-1_Outbreak	PNUSAE002758	SAMN05360249	SRR3991783
01_1601MLEXK-1_Outbreak	FDA00010369	SAMN05294031	SRR3743154
01_1601MLEXK-1_Outbreak	FDA00010370	SAMN05294032	SRR3743156
01_1601MLEXK-1_Outbreak	FDA00010371	SAMN05294033	SRR3743157
01_1601MLEXK-1_Outbreak	FDA00010372	SAMN05294034	SRR3743158
01_1601MLEXK-1_Outbreak	FDA00010373	SAMN05294035	SRR3743159
01_1601MLEXK-1_Outbreak	FDA00010253	SAMN05215988	SRR3657284
01_1601MLEXK-1_Outbreak	FDA00010254	SAMN05215989	SRR3657297
01_1601MLEXK-1_Outbreak	FDA00010255	SAMN05215990	SRR3657298
01_1601MLEXK-1_Outbreak	FDA00010257	SAMN05215992	SRR3657300
01_1601MLEXK-1_Outbreak	FDA00010258	SAMN05215993	SRR3657301
01_1601MLEXK-1_Outbreak	FDA00010259	SAMN05215994	SRR3657302
01_1601MLEXK-1_Outbreak	FDA00010276	SAMN05245391	SRR3747656
01_1601MLEXK-1_Outbreak	FDA00010277	SAMN05245392	SRR3747657
01_1601MLEXK-1_Outbreak	FDA00010280	SAMN05245395	SRR3747660
01_1601MLEXK-1_Outbreak	FDA00010281	SAMN05245396	SRR3747661
01_1601MLEXK-1_Outbreak	FDA00010283	SAMN05245621	SRR3747677
01_1601MLEXK-1_Outbreak	FDA00010295	SAMN05245744	SRR3747664
01_1601MLEXK-1_Outbreak	FDA00010296	SAMN05289759	SRR3713425
01_1601MLEXK-1_Outbreak	FDA00010297	SAMN05289761	SRR3713426
01_1601MLEXK-1_Outbreak	FDA00010298	SAMN05289763	SRR3713427
01_1601MLEXK-1_Outbreak	FDA00010300	SAMN05289767	SRR3713430
01_1601MLEXK-1_Outbreak	FDA00010301	SAMN05289769	SRR3713431
01_1601MLEXK-1_Outbreak	FDA00010302	SAMN05289771	SRR3713432
01_1601MLEXK-1_Outbreak	FDA00010303	SAMN05289773	SRR3713433
01_1601MLEXK-1_Outbreak	FDA00010304	SAMN05289774	SRR3713434
01_1601MLEXK-1_Outbreak	FDA00010305	SAMN05289776	SRR3713435
01_1601MLEXK-1_Outbreak	FDA00010306	SAMN05289777	SRR3713436
01_1601MLEXK-1_Outbreak	FDA00010307	SAMN05289778	SRR3713563
01_1601MLEXK-1_Outbreak	FDA00010308	SAMN05289779	SRR3713437
01_1601MLEXK-1_Outbreak	FDA00010310	SAMN05289781	SRR3713439
01_1601MLEXK-1_Outbreak	PNUSAE003214	SAMN05225541	SRR3657545
01_1601MLEXK-1_Outbreak	PNUSAE003551	SAMN05390832	SRR3957000
01_1601MLEXK-1_Outbreak	PNUSAE002823	SAMN04870890	SRR3410204
01_1601MLEXK-1_Outbreak	PNUSAE002331	SAMN04536247	SRR3214062
01_1601MLEXK-1_Outbreak	PNUSAE002380	SAMN04518090	SRR3205823
01_1601MLEXK-1_Outbreak	PNUSAE002570	SAMN04568480	SRR3294546
01_1601MLEXK-1_Outbreak	PNUSAE003253	SAMN05201343	SRR3644563
01_1601MLEXK-1_Outbreak	PNUSAE002161	SAMN04444293	SRR3146220
01_1601MLEXK-1_Outbreak	PNUSAE002592	SAMN04588708	SRR3372026
01_1601MLEXK-1_Outbreak	PNUSAE003279	SAMN05272337	SRR3715610
01_1601MLEXK-1_Outbreak	PNUSAE003499	SAMN05386338	SRR3930570
01_1601MLEXK-1_Outbreak	PNUSAE004359	SAMN05824277	SRR4346730
01_1601MLEXK-1_Outbreak	PNUSAE002179	SAMN04484905	SRR3171961
01_1601MLEXK-1_Outbreak	PNUSAE003908	SAMN05544915	SRR4054780
01_1601MLEXK-1_Outbreak	PNUSAE004513	SAMN05826287	SRR4346300
01_1601MLEXK-1_Outbreak	PNUSAE005457	SAMN06141525	SRR5124256
01_1601MLEXK-1_Outbreak	PNUSAE004147	SAMN05604774	SRR4094906
01_1601MLEXK-1_Outbreak	PNUSAE002203	SAMN04461157	SRR3157082
01_1601MLEXK-1_Outbreak	PNUSAE002731	SAMN04605519	SRR3340360
01_1601MLEXK-1_Outbreak	PNUSAE002420	SAMN04569057	SRR3278988
01_1601MLEXK-1_Outbreak	PNUSAE002762	SAMN04633181	SRR3394768
01_1601MLEXK-1_Outbreak	PNUSAE004457	SAMN05789735	SRR4293160
01_1601MLEXK-1_Outbreak	PNUSAE002432	SAMN04537368	SRR3213951
01_1601MLEXK-1_Outbreak	2016C-3839	SAMN05430244	SRR3944606
01_1601MLEXK-1_Outbreak	PNUSAE004038	SAMN05578247	SRR4054744
01_1601MLEXK-1_Outbreak	PNUSAE002184	SAMN04481687	SRR3169764
01_1601MLEXK-1_Outbreak	PNUSAE003180	SAMN05263632	SRR3957017
01_1601MLEXK-1_Outbreak	PNUSAE003616	SAMN05389709	SRR3930558
01_1601MLEXK-1_Outbreak	FDA00010256	SAMN05215991	SRR3657299
01_1601MLEXK-1_Outbreak	FDA00010309	SAMN05289780	SRR3713438
01_1601MLEXK-1_Outbreak	PNUSAE002759	SAMN04849842	SRR3394776
01_1601MLEXK-1_Sporadic	PNUSAE002162	SAMN04445972	SRR4228457
01_1601MLEXK-1_Sporadic	2017C-3778	SAMN17020517	SRR13209845
01_1601MLEXK-1_Sporadic	PNUSAE005274	SAMN06065892	SRR5104395
01_1601MLEXK-1_Sporadic	PNUSAE005275	SAMN06065893	SRR5076568
01_1601MLEXK-1_Sporadic	PNUSAE004920	SAMN05956414	SRR5054429
02_1603VAEXH-1_Outbreak	PNUSAE002766	SAMN04633170	SRR3394762
02_1603VAEXH-1_Outbreak	PNUSAE002767	SAMN04633171	SRR3394764
02_1603VAEXH-1_Outbreak	PNUSAE002768	SAMN04633172	SRR3394633
02_1603VAEXH-1_Outbreak	PNUSAE002769	SAMN04633173	SRR3394634
02_1603VAEXH-1_Outbreak	PNUSAE002770	SAMN04633174	SRR3394635
02_1603VAEXH-1_Outbreak	PNUSAE002771	SAMN04633175	SRR3394636
02_1603VAEXH-1_Outbreak	PNUSAE002772	SAMN04633176	SRR3394637
02_1603VAEXH-1_Outbreak	PNUSAE002773	SAMN04633177	SRR3394638
02_1603VAEXH-1_Outbreak	PNUSAE002774	SAMN04633178	SRR3394767
02_1603VAEXH-1_Sporadic	PNUSAE005058	SAMN06010531	SRR5042871
02_1603VAEXH-1_Sporadic	2016AM-3420	SAMN11031726	SRR8650421
03_1608MIEC5-1_Outbreak	PNUSAE002970	SAMN04931569	SRR3476341
03_1608MIEC5-1_Outbreak	PNUSAE003420	SAMN05292337	SRR3726688
03_1608MIEC5-1_Outbreak	PNUSAE003566	SAMN05372177	SRR3882960
03_1608MIEC5-1_Outbreak	PNUSAE003838	SAMN05560427	SRR4095047
03_1608MIEC5-1_Outbreak	PNUSAE003993	SAMN05560425	SRR4054763
03_1608MIEC5-1_Outbreak	PNUSAE004169	SAMN05660014	SRR5306537
03_1608MIEC5-1_Outbreak	PNUSAE004172	SAMN05660011	SRR5306526
03_1608MIEC5-1_Outbreak	PNUSAE003733	SAMN05441793	SRR3991331
03_1608MIEC5-1_Outbreak	PNUSAE002740	SAMN04632368	SRR3371919
03_1608MIEC5-1_Outbreak	PNUSAE003568	SAMN05432139	SRR3991699
03_1608MIEC5-1_Outbreak	PNUSAE004171	SAMN05660010	SRR5306590
03_1608MIEC5-1_Outbreak	PNUSAE004173	SAMN05660012	SRR5306591
03_1608MIEC5-1_Sporadic	PNUSAE002964	SAMN05150113	SRR3657571
03_1608MIEC5-1_Sporadic	PNUSAE004614	SAMN05935602	SRR5054522
03_1608MIEC5-1_Sporadic	PNUSAE002595	SAMN04588424	SRR3372053
03_1608MIEC5-1_Sporadic	PNUSAE004491	SAMN05791274	SRR4293152
04_1912IAEXW-1_Outbreak	PNUSAE044812	SAMN13897665	SRR10820349
04_1912IAEXW-1_Outbreak	PNUSAE043662	SAMN13897662	SRR10721846
04_1912IAEXW-1_Outbreak	PNUSAE044212	SAMN13897111	SRR10760825
04_1912IAEXW-1_Outbreak	PNUSAE044268	SAMN13897659	SRR10760864
04_1912IAEXW-1_Outbreak	PNUSAE044262	SAMN13897142	SRR10760850
04_1912IAEXW-1_Outbreak	PNUSAE044217	SAMN13897146	SRR10760835
04_1912IAEXW-1_Outbreak	PNUSAE044216	SAMN13897147	SRR10760842
04_1912IAEXW-1_Outbreak	PNUSAE044215	SAMN13897148	SRR10760836
04_1912IAEXW-1_Outbreak	PNUSAE044271	SAMN13897656	SRR10760869
04_1912IAEXW-1_Outbreak	PNUSAE044266	SAMN13897660	SRR10760852
04_1912IAEXW-1_Outbreak	PNUSAE044269	SAMN13897658	SRR10760865
04_1912IAEXW-1_Outbreak	PNUSAE044265	SAMN13897661	SRR10760853
04_1912IAEXW-1_Outbreak	PNUSAE044361	SAMN13897654	SRR10765866
04_1912IAEXW-1_Outbreak	PNUSAE044359	SAMN13897655	SRR10765864
04_1912IAEXW-1_Outbreak	PNUSAE044815	SAMN13897653	SRR10820348
04_1912IAEXW-1_Outbreak	PNUSAE045273	SAMN14419011	SRR10842396
04_1912IAEXW-1_Outbreak	PNUSAE045044	SAMN14448155	SRR10827538
04_1912IAEXW-1_Outbreak	PNUSAE045272	SAMN14419020	SRR10842400
04_1912IAEXW-1_Outbreak	PNUSAE044953	SAMN13899814	SRR10948818
04_1912IAEXW-1_Outbreak	PNUSAE045045	SAMN13897666	SRR10827539
04_1912IAEXW-1_Outbreak	PNUSAE044214	SAMN13897104	SRR10760828
04_1912IAEXW-1_Outbreak	PNUSAE044332	SAMN13675845	SRR10763408
04_1912IAEXW-1_Outbreak	PNUSAE044813	SAMN13897667	SRR10820350
04_1912IAEXW-1_Outbreak	PNUSAE044213	SAMN13897106	SRR10760829
04_1912IAEXW-1_Outbreak	PNUSAE044260	SAMN13897144	SRR10760832
04_1912IAEXW-1_Outbreak	PNUSAE044270	SAMN13897657	SRR10760866
04_1912IAEXW-1_Sporadic	PNUSAE053070	SAMN15077020	SRR11903062
04_1912IAEXW-1_Sporadic	PNUSAE064422	SAMN16828440	SRR13081700
04_1912IAEXW-1_Sporadic	PNUSAE054218	SAMN15344760	SRR12071722
05_1911MNEXH-1_Outbreak	PNUSAE037487	SAMN13141133	SRR10355657
05_1911MNEXH-1_Outbreak	PNUSAE037488	SAMN13141119	SRR10355468
05_1911MNEXH-1_Outbreak	PNUSAE038345	SAMN13141134	SRR10355655
05_1911MNEXH-1_Outbreak	PNUSAE039251	SAMN13229403	SRR10412076
05_1911MNEXH-1_Outbreak	PNUSAE038484	SAMN13157964	SRR10363832
05_1911MNEXH-1_Outbreak	PNUSAE038933	SAMN13223255	SRR10403896
05_1911MNEXH-1_Outbreak	PNUSAE039253	SAMN13229398	SRR10412078
05_1911MNEXH-1_Outbreak	PNUSAE039252	SAMN13229402	SRR10412077
05_1911MNEXH-1_Outbreak	PNUSAE039254	SAMN13229405	SRR10412074
05_1911MNEXH-1_Outbreak	PNUSAE039691	SAMN13265383	SRR10431645
05_1911MNEXH-1_Outbreak	PNUSAE041028	SAMN13344404	SRR10506032
05_1911MNEXH-1_Outbreak	PNUSAE043861	SAMN13657030	SRR10748672
05_1911MNEXH-1_Outbreak	PNUSAE044598	SAMN13701594	SRR10806332
05_1911MNEXH-1_Outbreak	PNUSAE043832	SAMN13624699	SRR10729001
05_1911MNEXH-1_Outbreak	PNUSAE044606	SAMN13701598	SRR10806336
05_1911MNEXH-1_Outbreak	PNUSAE041060	SAMN13352737	SRR10512648
05_1911MNEXH-1_Outbreak	PNUSAE039569	SAMN13243707	SRR10418750
05_1911MNEXH-1_Outbreak	PNUSAE037489	SAMN13141147	SRR10355650
05_1911MNEXH-1_Sporadic	PNUSAE042547	SAMN19731552	SRR14832285
05_1911MNEXH-1_Sporadic	PNUSAE051659	SAMN14596558	SRR11542245
05_1911MNEXH-1_Sporadic	PNUSAE040447	SAMN13320816	SRR10482804
05_1911MNEXH-1_Sporadic	PNUSAE036112	SAMN12913059	SRR10231608
05_1911MNEXH-1_Sporadic	PNUSAE026998	SAMN17843276	SRR9822804
06_1909CAEXH-1_Outbreak	PNUSAE038417	SAMN13243666	SRR10418741
06_1909CAEXH-1_Outbreak	PNUSAE036091	SAMN14113331	SRR11090073
06_1909CAEXH-1_Outbreak	PNUSAE032928	SAMN12719100	SRR10089862
06_1909CAEXH-1_Outbreak	PNUSAE036724	SAMN13002956	SRR10254546
06_1909CAEXH-1_Outbreak	PNUSAE034062	SAMN12774579	SRR10132387
06_1909CAEXH-1_Outbreak	PNUSAE034066	SAMN12774577	SRR10132385
06_1909CAEXH-1_Outbreak	PNUSAE037443	SAMN13059527	SRR10312348
06_1909CAEXH-1_Outbreak	PNUSAE035745	SAMN14355268	SRR11290115
06_1909CAEXH-1_Outbreak	PNUSAE029893	SAMN12585960	SRR9974947
06_1909CAEXH-1_Outbreak	PNUSAE036553	SAMN12999535	SRR10249898
06_1909CAEXH-1_Outbreak	PNUSAE034883	SAMN12843123	SRR10182394
06_1909CAEXH-1_Outbreak	PNUSAE034906	SAMN12843160	SRR10182659
06_1909CAEXH-1_Outbreak	PNUSAE036378	SAMN12994773	SRR10246771
06_1909CAEXH-1_Outbreak	PNUSAE034588	SAMN12856374	SRR10189375
06_1909CAEXH-1_Outbreak	PNUSAE033889	SAMN12772776	SRR10130029
06_1909CAEXH-1_Outbreak	PNUSAE033379	SAMN12736685	SRR10103902
06_1909CAEXH-1_Outbreak	PNUSAE034557	SAMN12818721	SRR10162488
06_1909CAEXH-1_Outbreak	PNUSAE034789	SAMN12832968	SRR10176051
06_1909CAEXH-1_Outbreak	PNUSAE033268	SAMN12725457	SRR10096824
06_1909CAEXH-1_Outbreak	PNUSAE033493	SAMN12739306	SRR10108474
06_1909CAEXH-1_Outbreak	PNUSAE033270	SAMN12725449	SRR10096822
06_1909CAEXH-1_Outbreak	PNUSAE032931	SAMN12719097	SRR10089861
06_1909CAEXH-1_Sporadic	PNUSAE026825	SAMN12324710	SRR9719533
06_1909CAEXH-1_Sporadic	PNUSAE033271	SAMN12725450	SRR10096821
06_1909CAEXH-1_Sporadic	PNUSAE037173	SAMN13027732	SRR10276202
06_1909CAEXH-1_Sporadic	PNUSAE035433	SAMN12877155	SRR10207560
06_1909CAEXH-1_Sporadic	FSIS12028194	SAMN13941940	SRR10987417
06_1909CAEXH-1_Sporadic	PNUSAE026009	SAMN12205276	SRR9637555
07_2206MLEXD_Outbreak	PNUSAE107778	SAMN29832760	SRR20313840
07_2206MLEXD_Outbreak	PNUSAE103104	SAMN28884997	SRR19552945
07_2206MLEXD_Outbreak	PNUSAE105718	SAMN29405684	SRR19888906
07_2206MLEXD_Outbreak	PNUSAE103946	SAMN29044056	SRR19654099
07_2206MLEXD_Outbreak	PNUSAE103817	SAMN29012058	SRR19638194
07_2206MLEXD_Outbreak	PNUSAE105601	SAMN30448098	SRR21164729
07_2206MLEXD_Outbreak	PNUSAE108335	SAMN29945099	SRR20632758
07_2206MLEXD_Outbreak	PNUSAE108478	SAMN29981837	SRR20652471
07_2206MLEXD_Outbreak	PNUSAE103046	SAMN28873798	SRR19546029
07_2206MLEXD_Outbreak	PNUSAE107677	SAMN29812381	SRR20295864
07_2206MLEXD_Outbreak	PNUSAE107681	SAMN29812385	SRR20296941
07_2206MLEXD-1_Sporadic	PNUSAE119574	SAMN31671547	SRR22247241
07_2206MLEXD-1_Sporadic	PNUSAE106397	SAMN29532834	SRR19996694
07_2206MLEXD-1_Sporadic	PNUSAE107998	SAMN29855275	SRR20334765
07_2206MLEXD-1_Sporadic	PNUSAE097487	SAMN27024377	SRR18507538
08_1905MLEXK-1_Outbreak	PNUSAE023594	SAMN11514657	SRR8962112
08_1905MLEXK-1_Outbreak	PNUSAE026126	SAMN12284805	SRR9693235
08_1905MLEXK-1_Outbreak	PNUSAE025875	SAMN12142302	SRR9597273
08_1905MLEXK-1_Outbreak	PNUSAE025881	SAMN12898386	SRR10218690
08_1905MLEXK-1_Outbreak	PNUSAE027023	SAMN12324457	SRR9719336
08_1905MLEXK-1_Outbreak	PNUSAE028418	SAMN12567419	SRR9961484
08_1905MLEXK-1_Outbreak	PNUSAE026777	SAMN12573280	SRR9967810
08_1905MLEXK-1_Outbreak	PNUSAE023938	SAMN11526512	SRR8984760
08_1905MLEXK-1_Outbreak	PNUSAE024686	SAMN11790813	SRR9097525
08_1905MLEXK-1_Outbreak	PNUSAE023741	SAMN11476401	SRR8937184
08_1905MLEXK-1_Outbreak	PNUSAE024069	SAMN11569946	SRR9007490
08_1905MLEXK-1_Outbreak	PNUSAE024852	SAMN11955140	SRR9200075
08_1905MLEXK-1_Outbreak	PNUSAE024855	SAMN11955182	SRR9200340
08_1905MLEXK-1_Outbreak	PNUSAE026113	SAMN12232163	SRR9653970
08_1905MLEXK-1_Outbreak	PNUSAE028482	SAMN12504764	SRR9902963
08_1905MLEXK-1_Outbreak	PNUSAE031987	SAMN12690778	SRR10066242
08_1905MLEXK-1_Outbreak	PNUSAE026377	SAMN15867193	SRR12485881
08_1905MLEXK-1_Outbreak	PNUSAE027474	SAMN12510387	SRR9912171
08_1905MLEXK-1_Outbreak	PNUSAE025382	SAMN12087833	SRR9322994
08_1905MLEXK-1_Outbreak	PNUSAE026277	SAMN12534797	SRR9929419
08_1905MLEXK-1_Outbreak	PNUSAE026379	SAMN15867194	SRR12485858
08_1905MLEXK-1_Outbreak	PNUSAE023508	SAMN11467510	SRR8932647
08_1905MLEXK-1_Sporadic	PNUSAE028524	SAMN12567653	SRR9961900
08_1905MLEXK-1_Sporadic	PNUSAE027054	SAMN12341804	SRR9733870
08_1905MLEXK-1_Sporadic	PNUSAE044163	SAMN13663020	SRR10751988
08_1905MLEXK-1_Sporadic	PNUSAE037225	SAMN13032737	SRR10283324
09_1902MLEVC-1_Outbreak	PNUSAE022639	SAMN11191965	SRR10512690
09_1902MLEVC-1_Outbreak	PNUSAE024312	SAMN11676174	SRR9087016
09_1902MLEVC-1_Outbreak	PNUSAE024788	SAMN11841684	SRR9115403
09_1902MLEVC-1_Outbreak	PNUSAE024914	SAMN11898371	SRR9165340
09_1902MLEVC-1_Outbreak	PNUSAE023758	SAMN11467506	SRR8932636
09_1902MLEVC-1_Outbreak	PNUSAE022413	SAMN11192135	SRR8763224
09_1902MLEVC-1_Outbreak	PNUSAE022285	SAMN11029182	SRR8643376
09_1902MLEVC-1_Outbreak	PNUSAE022553	SAMN11178285	SRR8756747
09_1902MLEVC-1_Outbreak	PNUSAE022672	SAMN11192156	SRR8763252
09_1902MLEVC-1_Outbreak	PNUSAE022847	SAMN11339653	SRR8847621
09_1902MLEVC-1_Outbreak	PNUSAE025276	SAMN12046895	SRR9291499
09_1902MLEVC-1_Outbreak	PNUSAE025602	SAMN12094931	SRR9326334
09_1902MLEVC-1_Outbreak	PNUSAE021687	SAMN10938396	SRR8575576
09_1902MLEVC-1_Outbreak	PNUSAE022121	SAMN10972982	SRR8594874
09_1902MLEVC-1_Outbreak	PNUSAE022395	SAMN11131262	SRR8731200
09_1902MLEVC-1_Outbreak	PNUSAE023091	SAMN11334411	SRR8843801
09_1902MLEVC-1_Outbreak	PNUSAE024417	SAMN11869309	SRR9132217
09_1902MLEVC-1_Outbreak	PNUSAE024347	SAMN11962831	SRR9207064
09_1902MLEVC-1_Outbreak	PNUSAE024732	SAMN12058478	SRR9302911
09_1902MLEVC-1_Outbreak	PNUSAE021698	SAMN10794279	SRR8478939
09_1902MLEVC-1_Outbreak	PNUSAE023874	SAMN11507885	SRR8962224
09_1902MLEVC-1_Sporadic	PNUSAE026537	SAMN12263008	SRR9676021
09_1902MLEVC-1_Sporadic	PNUSAE026961	SAMN12349609	SRR9822631
09_1902MLEVC-1_Sporadic	PNUSAE022839	SAMN11192114	SRR8763216
10_1808MLEVC-1_Outbreak	PNUSAE017317	SAMN09878805	SRR7735998
10_1808MLEVC-1_Outbreak	PNUSAE016874	SAMN09787675	SRR7664195
10_1808MLEVC-1_Outbreak	PNUSAE016876	SAMN09787673	SRR7664194
10_1808MLEVC-1_Outbreak	PNUSAE016878	SAMN09787671	SRR7664191
10_1808MLEVC-1_Outbreak	PNUSAE017406	SAMN09872947	SRR7731406
10_1808MLEVC-1_Outbreak	PNUSAE017410	SAMN09872967	SRR7731430
10_1808MLEVC-1_Outbreak	PNUSAE017411	SAMN09872966	SRR7731432
10_1808MLEVC-1_Outbreak	PNUSAE017416	SAMN09907205	SRR7749763
10_1808MLEVC-1_Outbreak	PNUSAE017673	SAMN09910537	SRR7753240
10_1808MLEVC-1_Outbreak	PNUSAE017812	SAMN09977294	SRR7786721
10_1808MLEVC-1_Outbreak	PNUSAE017814	SAMN09977292	SRR7786716
10_1808MLEVC-1_Outbreak	CFSAN085682	SAMN10037638	SRR7878397
10_1808MLEVC-1_Outbreak	PNUSAE016350	SAMN09763519	SRR7641405
10_1808MLEVC-1_Outbreak	FSIS11814079	SAMN10057144	SRR7827029
10_1808MLEVC-1_Outbreak	PNUSAE017413	SAMN09872962	SRR7731420
10_1808MLEVC-1_Outbreak	PNUSAE017810	SAMN09977296	SRR7786720
10_1808MLEVC-1_Outbreak	PNUSAE017414	SAMN09902911	SRR7743805
10_1808MLEVC-1_Outbreak	PNUSAE016421	SAMN09779959	SRR7656337
10_1808MLEVC-1_Outbreak	PNUSAE017415	SAMN09907188	SRR7749764
10_1808MLEVC-1_Sporadic	PNUSAE015728	SAMN09740328	SRR7620614
10_1808MLEVC-1_Sporadic	PNUSAE016135	SAMN09740404	SRR7620590
11_1712MLEXH-1_Outbreak	PNUSAE011492	SAMN08513271	SRR6703121
11_1712MLEXH-1_Outbreak	PNUSAE011388	SAMN08178015	SRR6388665
11_1712MLEXH-1_Outbreak	PNUSAE011663	SAMN08332012	SRR6484741
11_1712MLEXH-1_Outbreak	PNUSAE011728	SAMN08332016	SRR6484745
11_1712MLEXH-1_Outbreak	PNUSAE011243	SAMN08146698	SRR6366151
11_1712MLEXH-1_Outbreak	PNUSAE011458	SAMN08182423	SRR6388792
11_1712MLEXH-1_Outbreak	PNUSAE011699	SAMN08339167	SRR6484730
11_1712MLEXH-1_Outbreak	PNUSAE011520	SAMN08227097	SRR6439945
11_1712MLEXH-1_Outbreak	PNUSAE011605	SAMN08284935	SRR6439922
11_1712MLEXH-1_Outbreak	PNUSAE011435	SAMN08214627	SRR6411481
11_1712MLEXH-1_Outbreak	PNUSAE011512	SAMN08368700	SRR6507194
11_1712MLEXH-1_Outbreak	PNUSAE011951	SAMN08580527	SRR6761078
11_1712MLEXH-1_Outbreak	PNUSAE011601	SAMN08501102	SRR6691220
11_1712MLEXH-1_Outbreak	PNUSAE011627	SAMN08326701	SRR6896676
11_1712MLEXH-1_Outbreak	PNUSAE011549	SAMN08261942	SRR6439840
11_1712MLEXH-1_Outbreak	PNUSAE011995	SAMN08432384	SRR6658325
11_1712MLEXH-1_Outbreak	PNUSAE011674	SAMN08501094	SRR6691214
11_1712MLEXH-1_Outbreak	PNUSAE011548	SAMN08261941	SRR6439851
11_1712MLEXH-1_Outbreak	PNUSAE011952	SAMN08501036	SRR6690721
11_1712MLEXH-1_Outbreak	PNUSAE011665	SAMN08332014	SRR6484748
11_1712MLEXH-1_Outbreak	PNUSAE011511	SAMN08330753	SRR6456426
11_1712MLEXH-1_Outbreak	PNUSAE011462	SAMN08202711	SRR6410625
11_1712MLEXH-1_Outbreak	PNUSAE011564	SAMN08286622	SRR6440095
11_1712MLEXH-1_Sporadic	PNUSAE008230	SAMN07346373	SRR5864656
11_1712MLEXH-1_Sporadic	PNUSAE008405	SAMN07363399	SRR5864667
11_1712MLEXH-1_Sporadic	PNUSAE009453	SAMN07607762	SRR6039453
11_1712MLEXH-1_Sporadic	PNUSAE009656	SAMN07645956	SRR6060699
11_1712MLEXH-1_Sporadic	PNUSAE009812	SAMN07665627	SRR6060716
11_1712MLEXH-1_Sporadic	PNUSAE012347	SAMN08616882	SRR6786701
11_1712MLEXH-1_Sporadic	PNUSAE011227	SAMN08448490	SRR6667656
11_1712MLEXH-1_Sporadic	PNUSAE011673	SAMN08384104	SRR6508045
