# Supplementary material for: Validation of Core and Whole-Genome Multi-Locus Sequence Typing Schemes for Shiga-Toxin-Producing E. coli (STEC) Outbreak Detection in a National Surveillance Network, PulseNet 2.0, USA
Source: Microorganisms. 2025 Jun 4;13(6):1310. doi: 10.3390/microorganisms13061310 (PMC12195096; doi:10.3390/microorganisms13061310)
Supplement: Supplementary file 1 [file microorganisms-13-01310-s001.zip › Supplemental Tables/Table S2_Lyve-SET_Closed_References.xlsx]

## Sheet: Supplemental Table S2
Supplemental Table S2. List of accession numbers for additional closed reference sequences used in hqSNP analysis
Outbreak Number Assigned in Study	Outbreak Code	Serotype	LYVE-SET Reference File	Type Of Reference	Closed or Draft	Length	N50	Contigs	BioSample Accession	Assembly/SRR or GenBank Accession*
01	1601MLEXK-1	O121:H19	PNUSAE002632	Internal	Draft	4609678	219451	44	SAMN04573297	SRR3294497
02	1603VAEXH-1	O157:H7	PNUSAE002767	Internal	Draft	4707417	226365	41	SAMN04633171	SRR3394764
03	1608MIEC5-1	O5:H9	2013C-4974	External	Closed	5235560	5235560	1	SAMN08579604	NZ_CP027587
04	1912IAEXW-1	O103:H2	PNUSAE044953	Internal	Draft	4457214	280652	37	SAMN13899814	SRR10948818
05	1911MNEXH-1	O157:H7	PNUSAE039569	Internal	Draft	4775145	278510	38	SAMN13243707	SRR10418750
06	1909CAEXH-1	O157:H7	PNUSAE035745	Internal	Draft	4764314	294300	38	SAMN14355268	SRR11290115
07	2206MLEXD-1	O111:H8	PNUSAE108335	Internal	Draft	4603635	161726	57	SAMN29945099	SRR20632758
08	1905MLEXK-1	O121:H19	PNUSAE026777	Internal	Draft	4607596	212788	45	SAMN12573280	SRR9967810
09	1902MLEVC-1	O26:H11	PNUSAE022413	Internal	Draft	4870132	135794	64	SAMN11192135	SRR8763224
10	1808MLEVC-1	O26:H11	PNUSAE016350	Internal	Draft	4778771	135628	66	SAMN09763519	SRR7641405
11	1712MLEXH-1	O157:H7	TW14359	External	Closed	5528136	5528136	1	SAMN02604255	CP001368.1
*Draft references were uploaded to SRA; closed references were uploaded to GenBank
