# Supplementary material for: Validation of Core and Whole-Genome Multi-Locus Sequence Typing Schemes for Shiga-Toxin-Producing E. coli (STEC) Outbreak Detection in a National Surveillance Network, PulseNet 2.0, USA
Source: Microorganisms. 2025 Jun 4;13(6):1310. doi: 10.3390/microorganisms13061310 (PMC12195096; doi:10.3390/microorganisms13061310)
Supplement: Supplementary file 1 [file microorganisms-13-01310-s001.zip › Supplemental Tables/Table S3_Loci Names for Schema.xlsx]

## Sheet: Supplemental Table S3
Supplemental Table S3. Loci names for schema
wgMLST (all loci)	wgMLST (Chromosomal-associated loci)	Core Loci	Plasmid Loci	7 Gene MLST loci (Achtman)	8 Gene MLST loci (Pasteur)	15 Gene MLST loci (Whittam)
EC00001	EC00001	EC00563	EC00012	EC34454	EC34461	EC34469
EC00002	EC00002	EC01479	EC00015	EC34455	EC34462	EC34470
EC00003	EC00003	EC01480	EC00016	EC34456	EC34463	EC34471
EC00004	EC00004	EC01481	EC00017	EC34457	EC34464	EC34472
EC00005	EC00005	EC01482	EC00018	EC34458	EC34465	EC34473
EC00006	EC00006	EC01483	EC00019	EC34459	EC34466	EC34474
EC00007	EC00007	EC01484	EC00021	EC34460	EC34467	EC34475
EC00008	EC00008	EC01486	EC00022		EC34468	EC34476
EC00009	EC00009	EC01487	EC00023			EC34477
EC00010	EC00010	EC01488	EC00024			EC34478
EC00011	EC00011	EC01489	EC00025			EC34479
EC00012	EC00013	EC01490	EC00026			EC34480
EC00013	EC00014	EC01491	EC00027			EC34481
EC00014	EC00020	EC01492	EC00028			EC34482
EC00015	EC00042	EC01494	EC00029			EC34483
EC00016	EC00043	EC01495	EC00030
EC00017	EC00044	EC01496	EC00031
EC00018	EC00045	EC01498	EC00032
EC00019	EC00046	EC01499	EC00033
EC00020	EC00049	EC01500	EC00034
EC00021	EC00050	EC01501	EC00035
EC00022	EC00055	EC01502	EC00036
EC00023	EC00056	EC01503	EC00037
EC00024	EC00057	EC01504	EC00038
EC00025	EC00058	EC01505	EC00039
EC00026	EC00059	EC01506	EC00040
EC00027	EC00060	EC01507	EC00041
EC00028	EC00061	EC01508	EC00047
EC00029	EC00062	EC01509	EC00048
EC00030	EC00063	EC01510	EC00051
EC00031	EC00064	EC01511	EC00052
EC00032	EC00065	EC01512	EC00053
EC00033	EC00066	EC01514	EC00054
EC00034	EC00067	EC01515	EC00075
EC00035	EC00068	EC01516	EC00076
EC00036	EC00069	EC01517	EC00077
EC00037	EC00070	EC01518	EC00078
EC00038	EC00071	EC01519	EC00079
EC00039	EC00072	EC01521	EC00080
EC00040	EC00073	EC01522	EC00081
EC00041	EC00074	EC01523	EC00082
EC00042	EC00106	EC01525	EC00083
EC00043	EC00136	EC01526	EC00084
EC00044	EC00137	EC01527	EC00085
EC00045	EC00138	EC01528	EC00086
EC00046	EC00139	EC01529	EC00087
EC00047	EC00140	EC01530	EC00088
EC00048	EC00141	EC01531	EC00089
EC00049	EC00142	EC01532	EC00090
EC00050	EC00143	EC01533	EC00091
EC00051	EC00144	EC01535	EC00092
EC00052	EC00145	EC01536	EC00093
EC00053	EC00146	EC01538	EC00094
EC00054	EC00147	EC01539	EC00095
EC00055	EC00148	EC01540	EC00096
EC00056	EC00149	EC01541	EC00097
EC00057	EC00151	EC01544	EC00098
EC00058	EC00152	EC01545	EC00099
EC00059	EC00153	EC01546	EC00100
EC00060	EC00154	EC01547	EC00101
EC00061	EC00155	EC01548	EC00102
EC00062	EC00156	EC01549	EC00103
EC00063	EC00157	EC01550	EC00104
EC00064	EC00158	EC01551	EC00105
EC00065	EC00159	EC01552	EC00107
EC00066	EC00160	EC01553	EC00108
EC00067	EC00161	EC01554	EC00109
EC00068	EC00162	EC01555	EC00110
EC00069	EC00163	EC01556	EC00111
EC00070	EC00164	EC01557	EC00112
EC00071	EC00165	EC01558	EC00113
EC00072	EC00166	EC01559	EC00114
EC00073	EC00167	EC01560	EC00115
EC00074	EC00168	EC01561	EC00116
EC00075	EC00169	EC01562	EC00117
EC00076	EC00170	EC01563	EC00118
EC00077	EC00171	EC01564	EC00119
EC00078	EC00172	EC01565	EC00120
EC00079	EC00173	EC01566	EC00121
EC00080	EC00174	EC01567	EC00122
EC00081	EC00175	EC01568	EC00123
EC00082	EC00176	EC01569	EC00124
EC00083	EC00177	EC01570	EC00125
EC00084	EC00180	EC01572	EC00126
EC00085	EC00181	EC01573	EC00127
EC00086	EC00182	EC01574	EC00128
EC00087	EC00183	EC01575	EC00129
EC00088	EC00184	EC01576	EC00130
EC00089	EC00185	EC01578	EC00131
EC00090	EC00186	EC01579	EC00132
EC00091	EC00187	EC01580	EC00133
EC00092	EC00206	EC01581	EC00134
EC00093	EC00207	EC01582	EC00135
EC00094	EC00208	EC01583	EC00150
EC00095	EC00209	EC01584	EC00178
EC00096	EC00210	EC01585	EC00179
EC00097	EC00211	EC01586	EC00188
EC00098	EC00212	EC01588	EC00189
EC00099	EC00215	EC01589	EC00190
EC00100	EC00216	EC01590	EC00191
EC00101	EC00217	EC01591	EC00192
EC00102	EC00218	EC01592	EC00193
EC00103	EC00219	EC01593	EC00194
EC00104	EC00220	EC01595	EC00195
EC00105	EC00221	EC01596	EC00196
EC00106	EC00222	EC01597	EC00197
EC00107	EC00223	EC01598	EC00198
EC00108	EC00224	EC01599	EC00199
EC00109	EC00225	EC01600	EC00200
EC00110	EC00226	EC01601	EC00201
EC00111	EC00227	EC01602	EC00202
EC00112	EC00228	EC01603	EC00203
EC00113	EC00229	EC01610	EC00204
EC00114	EC00230	EC01611	EC00205
EC00115	EC00231	EC01612	EC00213
EC00116	EC00232	EC01613	EC00214
EC00117	EC00233	EC01614	EC00255
EC00118	EC00234	EC01615	EC00304
EC00119	EC00235	EC01616	EC00305
EC00120	EC00236	EC01617	EC00306
EC00121	EC00237	EC01619	EC00307
EC00122	EC00238	EC01620	EC00311
EC00123	EC00239	EC01621	EC00312
EC00124	EC00240	EC01622	EC00313
EC00125	EC00241	EC01623	EC00330
EC00126	EC00242	EC01624	EC00331
EC00127	EC00243	EC01625	EC00332
EC00128	EC00244	EC01626	EC00333
EC00129	EC00245	EC01627	EC00334
EC00130	EC00246	EC01629	EC00347
EC00131	EC00247	EC01630	EC00348
EC00132	EC00248	EC01631	EC00349
EC00133	EC00249	EC01633	EC00350
EC00134	EC00250	EC01634	EC00351
EC00135	EC00251	EC01635	EC00352
EC00136	EC00252	EC01636	EC00353
EC00137	EC00253	EC01637	EC00354
EC00138	EC00254	EC01638	EC00355
EC00139	EC00256	EC01639	EC00356
EC00140	EC00257	EC01640	EC00357
EC00141	EC00258	EC01641	EC00358
EC00142	EC00259	EC01642	EC00359
EC00143	EC00260	EC01643	EC00360
EC00144	EC00261	EC01644	EC00361
EC00145	EC00262	EC01645	EC00362
EC00146	EC00263	EC01646	EC00363
EC00147	EC00264	EC01647	EC00364
EC00148	EC00265	EC01648	EC00365
EC00149	EC00266	EC01649	EC00366
EC00150	EC00267	EC01650	EC00367
EC00151	EC00268	EC01651	EC00368
EC00152	EC00269	EC01652	EC00369
EC00153	EC00270	EC01654	EC00370
EC00154	EC00271	EC01656	EC00371
EC00155	EC00272	EC01657	EC00372
EC00156	EC00273	EC01658	EC00373
EC00157	EC00274	EC01659	EC00374
EC00158	EC00275	EC01661	EC00375
EC00159	EC00276	EC01662	EC00376
EC00160	EC00277	EC01663	EC00377
EC00161	EC00278	EC01664	EC00378
EC00162	EC00279	EC01665	EC00379
EC00163	EC00280	EC01666	EC00380
EC00164	EC00281	EC01669	EC00381
EC00165	EC00282	EC01670	EC00382
EC00166	EC00283	EC01671	EC00383
EC00167	EC00284	EC01672	EC00384
EC00168	EC00285	EC01673	EC00385
EC00169	EC00286	EC01674	EC00386
EC00170	EC00287	EC01677	EC00387
EC00171	EC00288	EC01678	EC00388
EC00172	EC00289	EC01679	EC00389
EC00173	EC00290	EC01680	EC00390
EC00174	EC00291	EC01681	EC00391
EC00175	EC00292	EC01686	EC00392
EC00176	EC00293	EC01689	EC00393
EC00177	EC00294	EC01691	EC00394
EC00178	EC00295	EC01692	EC00395
EC00179	EC00296	EC01693	EC00396
EC00180	EC00297	EC01694	EC00397
EC00181	EC00298	EC01695	EC00398
EC00182	EC00299	EC01696	EC00399
EC00183	EC00300	EC01789	EC00400
EC00184	EC00301	EC01790	EC00401
EC00185	EC00302	EC01791	EC00402
EC00186	EC00303	EC01792	EC00403
EC00187	EC00308	EC01793	EC00404
EC00188	EC00309	EC01794	EC00405
EC00189	EC00310	EC01795	EC00406
EC00190	EC00314	EC01796	EC00407
EC00191	EC00315	EC01797	EC00408
EC00192	EC00316	EC01798	EC00409
EC00193	EC00317	EC01799	EC00410
EC00194	EC00318	EC01800	EC00411
EC00195	EC00319	EC01801	EC00412
EC00196	EC00320	EC01802	EC00413
EC00197	EC00321	EC01804	EC00414
EC00198	EC00322	EC01806	EC00415
EC00199	EC00323	EC01807	EC00416
EC00200	EC00324	EC01808	EC00417
EC00201	EC00325	EC01809	EC00418
EC00202	EC00326	EC01810	EC00419
EC00203	EC00327	EC01811	EC00420
EC00204	EC00328	EC01813	EC00421
EC00205	EC00329	EC01814	EC00422
EC00206	EC00335	EC01815	EC00423
EC00207	EC00336	EC01816	EC00424
EC00208	EC00337	EC01817	EC00425
EC00209	EC00338	EC01818	EC00426
EC00210	EC00339	EC01819	EC00427
EC00211	EC00340	EC01820	EC00428
EC00212	EC00341	EC01821	EC00429
EC00213	EC00342	EC01822	EC00430
EC00214	EC00343	EC01823	EC00431
EC00215	EC00344	EC01824	EC00432
EC00216	EC00345	EC01825	EC00433
EC00217	EC00346	EC01826	EC00434
EC00218	EC00512	EC01827	EC00435
EC00219	EC00513	EC01829	EC00436
EC00220	EC00514	EC01830	EC00437
EC00221	EC00515	EC01831	EC00438
EC00222	EC00516	EC01832	EC00439
EC00223	EC00517	EC01833	EC00440
EC00224	EC00518	EC01835	EC00441
EC00225	EC00519	EC01836	EC00442
EC00226	EC00520	EC01837	EC00443
EC00227	EC00521	EC01838	EC00444
EC00228	EC00522	EC01839	EC00445
EC00229	EC00523	EC01840	EC00446
EC00230	EC00524	EC01841	EC00447
EC00231	EC00525	EC01842	EC00448
EC00232	EC00526	EC01844	EC00449
EC00233	EC00527	EC01845	EC00450
EC00234	EC00528	EC01846	EC00451
EC00235	EC00529	EC01847	EC00452
EC00236	EC00530	EC01849	EC00453
EC00237	EC00531	EC01850	EC00454
EC00238	EC00532	EC01851	EC00455
EC00239	EC00533	EC01852	EC00456
EC00240	EC00534	EC01853	EC00457
EC00241	EC00535	EC01854	EC00458
EC00242	EC00536	EC01855	EC00459
EC00243	EC00537	EC01856	EC00460
EC00244	EC00538	EC01858	EC00461
EC00245	EC00539	EC01859	EC00462
EC00246	EC00540	EC01860	EC00463
EC00247	EC00541	EC01861	EC00464
EC00248	EC00542	EC01862	EC00465
EC00249	EC00543	EC01863	EC00466
EC00250	EC00544	EC01864	EC00467
EC00251	EC00545	EC01866	EC00468
EC00252	EC00546	EC01867	EC00469
EC00253	EC00547	EC01868	EC00470
EC00254	EC00548	EC01869	EC00471
EC00255	EC00549	EC01870	EC00472
EC00256	EC00550	EC01871	EC00473
EC00257	EC00551	EC01872	EC00474
EC00258	EC00552	EC01873	EC00475
EC00259	EC00553	EC01874	EC00476
EC00260	EC00554	EC01875	EC00477
EC00261	EC00555	EC01876	EC00478
EC00262	EC00556	EC01877	EC00479
EC00263	EC00557	EC01878	EC00480
EC00264	EC00558	EC01879	EC00481
EC00265	EC00559	EC01881	EC00482
EC00266	EC00560	EC01882	EC00483
EC00267	EC00561	EC01883	EC00484
EC00268	EC00562	EC01884	EC00485
EC00269	EC00563	EC01885	EC00486
EC00270	EC00564	EC01886	EC00487
EC00271	EC00565	EC01887	EC00488
EC00272	EC00566	EC01888	EC00489
EC00273	EC00567	EC01889	EC00490
EC00274	EC00568	EC01891	EC00491
EC00275	EC00569	EC01892	EC00492
EC00276	EC00570	EC01895	EC00493
EC00277	EC00571	EC01896	EC00494
EC00278	EC00572	EC01898	EC00495
EC00279	EC00573	EC01899	EC00496
EC00280	EC00574	EC01900	EC00497
EC00281	EC00575	EC01901	EC00498
EC00282	EC00576	EC01903	EC00499
EC00283	EC00577	EC01904	EC00500
EC00284	EC00578	EC01905	EC00501
EC00285	EC00579	EC01906	EC00502
EC00286	EC00580	EC01907	EC00503
EC00287	EC00581	EC01908	EC00504
EC00288	EC00582	EC01909	EC00505
EC00289	EC00583	EC01910	EC00506
EC00290	EC00584	EC01911	EC00507
EC00291	EC00585	EC01927	EC00508
EC00292	EC00586	EC01928	EC00509
EC00293	EC00587	EC01929	EC00510
EC00294	EC00588	EC01930	EC00511
EC00295	EC00589	EC01931	EC00608
EC00296	EC00590	EC01933	EC00643
EC00297	EC00591	EC01934	EC00649
EC00298	EC00592	EC01960	EC00667
EC00299	EC00593	EC01965	EC00676
EC00300	EC00594	EC01966	EC00678
EC00301	EC00595	EC01968	EC00679
EC00302	EC00596	EC01979	EC00680
EC00303	EC00597	EC01980	EC00681
EC00304	EC00598	EC01981	EC00682
EC00305	EC00599	EC01983	EC00683
EC00306	EC00600	EC01984	EC00684
EC00307	EC00601	EC01985	EC00685
EC00308	EC00602	EC01986	EC00686
EC00309	EC00603	EC01991	EC00692
EC00310	EC00604	EC01992	EC00693
EC00311	EC00605	EC01993	EC00694
EC00312	EC00606	EC01995	EC00698
EC00313	EC00607	EC01996	EC00723
EC00314	EC00609	EC01997	EC00825
EC00315	EC00610	EC01998	EC00916
EC00316	EC00611	EC01999	EC00943
EC00317	EC00612	EC02000	EC00985
EC00318	EC00613	EC02001	EC01046
EC00319	EC00614	EC02002	EC01047
EC00320	EC00615	EC02008	EC01063
EC00321	EC00616	EC02009	EC01064
EC00322	EC00617	EC02010	EC01065
EC00323	EC00618	EC02012	EC01066
EC00324	EC00619	EC02013	EC01067
EC00325	EC00620	EC02014	EC01068
EC00326	EC00621	EC02015	EC01099
EC00327	EC00622	EC02016	EC01100
EC00328	EC00623	EC02017	EC01104
EC00329	EC00624	EC02018	EC01106
EC00330	EC00625	EC02019	EC01107
EC00331	EC00626	EC02020	EC01108
EC00332	EC00627	EC02021	EC01109
EC00333	EC00628	EC02022	EC01110
EC00334	EC00629	EC02023	EC01111
EC00335	EC00630	EC02024	EC01112
EC00336	EC00631	EC02025	EC01113
EC00337	EC00632	EC02032	EC01114
EC00338	EC00633	EC02033	EC01115
EC00339	EC00634	EC02034	EC01116
EC00340	EC00635	EC02035	EC01117
EC00341	EC00636	EC02036	EC01118
EC00342	EC00637	EC02037	EC01119
EC00343	EC00638	EC02038	EC01120
EC00344	EC00639	EC02039	EC01121
EC00345	EC00640	EC02040	EC01122
EC00346	EC00641	EC02041	EC01123
EC00347	EC00642	EC02042	EC01124
EC00348	EC00644	EC02043	EC01125
EC00349	EC00645	EC02044	EC01126
EC00350	EC00646	EC02045	EC01127
EC00351	EC00647	EC02046	EC01128
EC00352	EC00648	EC02047	EC01129
EC00353	EC00650	EC02049	EC01132
EC00354	EC00651	EC02050	EC01247
EC00355	EC00652	EC02051	EC01284
EC00356	EC00653	EC02052	EC01285
EC00357	EC00654	EC02053	EC01286
EC00358	EC00655	EC02054	EC01296
EC00359	EC00656	EC02055	EC01297
EC00360	EC00657	EC02058	EC01300
EC00361	EC00658	EC02059	EC01301
EC00362	EC00659	EC02060	EC01302
EC00363	EC00660	EC02061	EC01303
EC00364	EC00661	EC02062	EC01304
EC00365	EC00662	EC02063	EC01305
EC00366	EC00663	EC02066	EC01306
EC00367	EC00664	EC02067	EC01307
EC00368	EC00665	EC02068	EC01308
EC00369	EC00666	EC02069	EC01309
EC00370	EC00668	EC02070	EC01310
EC00371	EC00669	EC02071	EC01317
EC00372	EC00670	EC02072	EC01361
EC00373	EC00671	EC02073	EC01362
EC00374	EC00672	EC02074	EC01363
EC00375	EC00673	EC02078	EC01364
EC00376	EC00674	EC02079	EC01365
EC00377	EC00675	EC02080	EC01366
EC00378	EC00677	EC02081	EC01367
EC00379	EC00687	EC02082	EC01368
EC00380	EC00688	EC02083	EC01369
EC00381	EC00689	EC02084	EC01370
EC00382	EC00690	EC02085	EC01371
EC00383	EC00691	EC02089	EC01372
EC00384	EC00695	EC02090	EC01373
EC00385	EC00696	EC02091	EC01374
EC00386	EC00697	EC02092	EC01375
EC00387	EC00699	EC02093	EC01376
EC00388	EC00700	EC02094	EC01377
EC00389	EC00701	EC02095	EC01378
EC00390	EC00702	EC02096	EC01379
EC00391	EC00703	EC02097	EC01380
EC00392	EC00704	EC02098	EC01381
EC00393	EC00705	EC02100	EC01382
EC00394	EC00706	EC02102	EC01383
EC00395	EC00707	EC02103	EC01384
EC00396	EC00708	EC02104	EC01385
EC00397	EC00709	EC02105	EC01386
EC00398	EC00710	EC02106	EC01387
EC00399	EC00711	EC02107	EC01409
EC00400	EC00712	EC02108	EC01410
EC00401	EC00713	EC02109	EC01442
EC00402	EC00714	EC02110	EC01443
EC00403	EC00715	EC02111	EC01448
EC00404	EC00716	EC02112	EC01449
EC00405	EC00717	EC02113	EC01450
EC00406	EC00718	EC02115	EC01451
EC00407	EC00719	EC02120	EC01452
EC00408	EC00720	EC02121	EC01465
EC00409	EC00721	EC02122	EC01466
EC00410	EC00722	EC02123	EC01467
EC00411	EC00724	EC02124	EC01468
EC00412	EC00725	EC02125	EC01469
EC00413	EC00726	EC02126	EC01470
EC00414	EC00727	EC02127	EC01471
EC00415	EC00728	EC02128	EC01472
EC00416	EC00729	EC02129	EC01473
EC00417	EC00730	EC02130	EC01474
EC00418	EC00731	EC02131	EC01475
EC00419	EC00732	EC02132	EC01476
EC00420	EC00733	EC02133	EC01477
EC00421	EC00734	EC02134	EC01493
EC00422	EC00735	EC02137	EC01497
EC00423	EC00736	EC02138	EC01682
EC00424	EC00737	EC02139	EC01683
EC00425	EC00738	EC02140	EC01684
EC00426	EC00739	EC02141	EC01685
EC00427	EC00740	EC02142	EC01687
EC00428	EC00741	EC02143	EC01688
EC00429	EC00742	EC02144	EC01690
EC00430	EC00743	EC02147	EC01697
EC00431	EC00744	EC02148	EC01698
EC00432	EC00745	EC02149	EC01699
EC00433	EC00746	EC02150	EC01700
EC00434	EC00747	EC02151	EC01701
EC00435	EC00748	EC02152	EC01702
EC00436	EC00749	EC02154	EC01703
EC00437	EC00750	EC02155	EC01704
EC00438	EC00751	EC02156	EC01705
EC00439	EC00752	EC02157	EC01706
EC00440	EC00753	EC02158	EC01707
EC00441	EC00754	EC02159	EC01714
EC00442	EC00755	EC02160	EC01715
EC00443	EC00756	EC02161	EC01716
EC00444	EC00757	EC02162	EC01717
EC00445	EC00758	EC02163	EC01718
EC00446	EC00759	EC02164	EC01719
EC00447	EC00760	EC02165	EC01720
EC00448	EC00761	EC02166	EC01721
EC00449	EC00762	EC02169	EC01722
EC00450	EC00763	EC02170	EC01723
EC00451	EC00764	EC02171	EC01724
EC00452	EC00765	EC02173	EC01725
EC00453	EC00766	EC02174	EC01726
EC00454	EC00767	EC02175	EC01727
EC00455	EC00768	EC02176	EC01728
EC00456	EC00769	EC02177	EC01729
EC00457	EC00770	EC02178	EC01730
EC00458	EC00771	EC02179	EC01731
EC00459	EC00772	EC02182	EC01732
EC00460	EC00773	EC02183	EC01733
EC00461	EC00774	EC02187	EC01734
EC00462	EC00775	EC02188	EC01735
EC00463	EC00776	EC02189	EC01736
EC00464	EC00777	EC02190	EC01737
EC00465	EC00778	EC02191	EC01738
EC00466	EC00779	EC02192	EC01739
EC00467	EC00780	EC02193	EC01740
EC00468	EC00781	EC02194	EC01741
EC00469	EC00782	EC02195	EC01742
EC00470	EC00783	EC02196	EC01743
EC00471	EC00784	EC02197	EC01744
EC00472	EC00785	EC02199	EC01745
EC00473	EC00786	EC02200	EC01746
EC00474	EC00787	EC02201	EC01747
EC00475	EC00788	EC02202	EC01748
EC00476	EC00789	EC02203	EC01749
EC00477	EC00790	EC02204	EC01750
EC00478	EC00791	EC02205	EC01751
EC00479	EC00792	EC02206	EC01752
EC00480	EC00793	EC02207	EC01753
EC00481	EC00794	EC02208	EC01754
EC00482	EC00795	EC02209	EC01755
EC00483	EC00796	EC02210	EC01756
EC00484	EC00797	EC02211	EC01757
EC00485	EC00798	EC02212	EC01758
EC00486	EC00799	EC02213	EC01759
EC00487	EC00800	EC02214	EC01760
EC00488	EC00801	EC02215	EC01761
EC00489	EC00802	EC02216	EC01762
EC00490	EC00803	EC02217	EC01763
EC00491	EC00804	EC02218	EC01764
EC00492	EC00805	EC02219	EC01765
EC00493	EC00806	EC02220	EC01766
EC00494	EC00807	EC02222	EC01767
EC00495	EC00808	EC02223	EC01768
EC00496	EC00809	EC02224	EC01769
EC00497	EC00810	EC02225	EC01770
EC00498	EC00811	EC02226	EC01771
EC00499	EC00812	EC02227	EC01772
EC00500	EC00813	EC02228	EC01773
EC00501	EC00814	EC02229	EC01774
EC00502	EC00815	EC02230	EC01775
EC00503	EC00816	EC02231	EC01776
EC00504	EC00817	EC02232	EC01777
EC00505	EC00818	EC02233	EC01778
EC00506	EC00819	EC02234	EC01779
EC00507	EC00820	EC02235	EC01780
EC00508	EC00821	EC02236	EC01785
EC00509	EC00822	EC02237	EC01786
EC00510	EC00823	EC02238	EC01952
EC00511	EC00824	EC02240	EC02476
EC00512	EC00826	EC02242	EC02664
EC00513	EC00827	EC02246	EC02666
EC00514	EC00828	EC02247	EC02715
EC00515	EC00829	EC02248	EC02814
EC00516	EC00830	EC02249	EC02815
EC00517	EC00831	EC02250	EC03205
EC00518	EC00832	EC02251	EC03206
EC00519	EC00833	EC02252	EC03207
EC00520	EC00834	EC02253	EC03299
EC00521	EC00835	EC02254	EC03411
EC00522	EC00836	EC02255	EC03431
EC00523	EC00837	EC02256	EC03441
EC00524	EC00838	EC02258	EC03564
EC00525	EC00839	EC02259	EC03565
EC00526	EC00840	EC02260	EC03800
EC00527	EC00841	EC02261	EC04129
EC00528	EC00842	EC02262	EC04132
EC00529	EC00843	EC02263	EC04338
EC00530	EC00844	EC02264	EC04532
EC00531	EC00845	EC02265	EC04533
EC00532	EC00846	EC02266	EC04557
EC00533	EC00847	EC02267	EC04581
EC00534	EC00848	EC02268	EC04582
EC00535	EC00849	EC02269	EC04798
EC00536	EC00850	EC02270	EC05198
EC00537	EC00851	EC02271	EC05199
EC00538	EC00852	EC02272	EC05204
EC00539	EC00853	EC02273	EC05205
EC00540	EC00854	EC02274	EC05206
EC00541	EC00855	EC02275	EC05207
EC00542	EC00856	EC02276	EC05208
EC00543	EC00857	EC02279	EC05209
EC00544	EC00858	EC02280	EC05210
EC00545	EC00859	EC02289	EC05340
EC00546	EC00860	EC02290	EC05397
EC00547	EC00861	EC02291	EC05440
EC00548	EC00862	EC02292	EC05441
EC00549	EC00863	EC02293	EC05442
EC00550	EC00864	EC02294	EC05443
EC00551	EC00865	EC02295	EC05444
EC00552	EC00866	EC02296	EC05445
EC00553	EC00867	EC02297	EC05489
EC00554	EC00868	EC02298	EC05495
EC00555	EC00869	EC02299	EC05496
EC00556	EC00870	EC02300	EC05497
EC00557	EC00871	EC02301	EC05498
EC00558	EC00872	EC02302	EC05499
EC00559	EC00873	EC02305	EC05500
EC00560	EC00874	EC02306	EC05501
EC00561	EC00875	EC02307	EC05502
EC00562	EC00876	EC02308	EC05503
EC00563	EC00877	EC02309	EC05504
EC00564	EC00878	EC02310	EC05505
EC00565	EC00879	EC02311	EC05506
EC00566	EC00880	EC02312	EC05507
EC00567	EC00881	EC02313	EC05508
EC00568	EC00882	EC02314	EC05509
EC00569	EC00883	EC02315	EC05510
EC00570	EC00884	EC02316	EC05511
EC00571	EC00885	EC02317	EC05513
EC00572	EC00886	EC02318	EC05514
EC00573	EC00887	EC02319	EC05517
EC00574	EC00888	EC02320	EC05518
EC00575	EC00889	EC02334	EC05519
EC00576	EC00890	EC02335	EC05522
EC00577	EC00891	EC02338	EC05524
EC00578	EC00892	EC02339	EC05526
EC00579	EC00893	EC02340	EC05527
EC00580	EC00894	EC02341	EC05528
EC00581	EC00895	EC02350	EC05529
EC00582	EC00896	EC02362	EC05530
EC00583	EC00897	EC02363	EC05531
EC00584	EC00898	EC02364	EC05532
EC00585	EC00899	EC02365	EC05533
EC00586	EC00900	EC02366	EC05534
EC00587	EC00901	EC02374	EC05535
EC00588	EC00902	EC02375	EC05536
EC00589	EC00903	EC02376	EC05566
EC00590	EC00904	EC02377	EC05567
EC00591	EC00905	EC02378	EC05568
EC00592	EC00906	EC02382	EC05569
EC00593	EC00907	EC02383	EC05570
EC00594	EC00908	EC02384	EC05571
EC00595	EC00909	EC02385	EC05584
EC00596	EC00910	EC02387	EC05585
EC00597	EC00911	EC02388	EC05586
EC00598	EC00912	EC02389	EC05629
EC00599	EC00913	EC02390	EC05630
EC00600	EC00914	EC02391	EC05632
EC00601	EC00915	EC02393	EC05657
EC00602	EC00917	EC02394	EC05671
EC00603	EC00918	EC02395	EC05672
EC00604	EC00919	EC02397	EC05673
EC00605	EC00920	EC02398	EC05674
EC00606	EC00921	EC02399	EC05675
EC00607	EC00922	EC02400	EC05676
EC00608	EC00923	EC02401	EC05677
EC00609	EC00924	EC02402	EC05678
EC00610	EC00925	EC02403	EC05683
EC00611	EC00926	EC02404	EC05719
EC00612	EC00927	EC02405	EC05720
EC00613	EC00928	EC02406	EC05721
EC00614	EC00929	EC02407	EC05722
EC00615	EC00930	EC02408	EC05732
EC00616	EC00931	EC02409	EC05733
EC00617	EC00932	EC02410	EC05771
EC00618	EC00933	EC02411	EC05773
EC00619	EC00934	EC02412	EC05774
EC00620	EC00935	EC02413	EC05778
EC00621	EC00936	EC02414	EC05839
EC00622	EC00937	EC02415	EC05840
EC00623	EC00938	EC02416	EC05841
EC00624	EC00939	EC02417	EC05842
EC00625	EC00940	EC02418	EC05846
EC00626	EC00941	EC02419	EC05847
EC00627	EC00942	EC02420	EC05859
EC00628	EC00944	EC02421	EC05860
EC00629	EC00945	EC02422	EC05861
EC00630	EC00946	EC02423	EC05862
EC00631	EC00947	EC02424	EC05863
EC00632	EC00948	EC02425	EC05869
EC00633	EC00949	EC02426	EC05871
EC00634	EC00950	EC02427	EC05898
EC00635	EC00951	EC02428	EC05899
EC00636	EC00952	EC02430	EC05900
EC00637	EC00953	EC02431	EC05901
EC00638	EC00954	EC02432	EC05986
EC00639	EC00955	EC02433	EC05990
EC00640	EC00956	EC02434	EC05992
EC00641	EC00957	EC02435	EC05993
EC00642	EC00958	EC02436	EC06015
EC00643	EC00959	EC02437	EC06055
EC00644	EC00960	EC02438	EC06056
EC00645	EC00961	EC02439	EC06059
EC00646	EC00962	EC02440	EC06060
EC00647	EC00963	EC02441	EC06061
EC00648	EC00964	EC02442	EC06067
EC00649	EC00965	EC02443	EC06076
EC00650	EC00966	EC02444	EC06077
EC00651	EC00967	EC02445	EC06078
EC00652	EC00968	EC02446	EC06079
EC00653	EC00969	EC02449	EC06080
EC00654	EC00970	EC02450	EC06082
EC00655	EC00971	EC02452	EC06083
EC00656	EC00972	EC02454	EC06084
EC00657	EC00973	EC02455	EC06085
EC00658	EC00974	EC02456	EC06086
EC00659	EC00975	EC02457	EC06087
EC00660	EC00976	EC02458	EC06090
EC00661	EC00977	EC02459	EC06100
EC00662	EC00978	EC02460	EC06101
EC00663	EC00979	EC02461	EC06176
EC00664	EC00980	EC02462	EC06177
EC00665	EC00981	EC02489	EC06213
EC00666	EC00982	EC02490	EC06214
EC00667	EC00983	EC02491	EC06215
EC00668	EC00984	EC02494	EC06216
EC00669	EC00986	EC02495	EC06217
EC00670	EC00987	EC02496	EC06218
EC00671	EC00988	EC02500	EC06219
EC00672	EC00989	EC02501	EC06220
EC00673	EC00990	EC02502	EC06279
EC00674	EC00991	EC02503	EC06281
EC00675	EC00992	EC02504	EC06282
EC00676	EC00993	EC02505	EC06283
EC00677	EC00994	EC02506	EC06284
EC00678	EC00995	EC02507	EC06298
EC00679	EC00996	EC02508	EC06299
EC00680	EC00997	EC02510	EC06301
EC00681	EC00998	EC02518	EC06314
EC00682	EC00999	EC02519	EC06316
EC00683	EC01000	EC02520	EC06318
EC00684	EC01001	EC02521	EC06319
EC00685	EC01002	EC02522	EC06320
EC00686	EC01003	EC02523	EC06321
EC00687	EC01004	EC02524	EC06322
EC00688	EC01005	EC02525	EC06323
EC00689	EC01006	EC02526	EC06324
EC00690	EC01007	EC02527	EC06325
EC00691	EC01008	EC02528	EC06326
EC00692	EC01009	EC02529	EC06327
EC00693	EC01010	EC02530	EC06328
EC00694	EC01011	EC02531	EC06329
EC00695	EC01012	EC02532	EC06330
EC00696	EC01013	EC02533	EC06331
EC00697	EC01014	EC02534	EC06332
EC00698	EC01015	EC02535	EC06333
EC00699	EC01016	EC02536	EC06334
EC00700	EC01017	EC02537	EC06336
EC00701	EC01018	EC02538	EC06337
EC00702	EC01019	EC02540	EC06338
EC00703	EC01020	EC02541	EC06339
EC00704	EC01021	EC02543	EC06340
EC00705	EC01022	EC02544	EC06341
EC00706	EC01023	EC02545	EC06342
EC00707	EC01024	EC02546	EC06343
EC00708	EC01025	EC02547	EC06344
EC00709	EC01026	EC02548	EC06345
EC00710	EC01027	EC02549	EC06346
EC00711	EC01028	EC02550	EC06347
EC00712	EC01029	EC02551	EC06348
EC00713	EC01030	EC02552	EC06349
EC00714	EC01031	EC02553	EC06350
EC00715	EC01032	EC02554	EC06351
EC00716	EC01033	EC02555	EC06352
EC00717	EC01034	EC02556	EC06353
EC00718	EC01035	EC02557	EC06354
EC00719	EC01036	EC02558	EC06355
EC00720	EC01037	EC02559	EC06356
EC00721	EC01038	EC02560	EC06357
EC00722	EC01039	EC02561	EC06358
EC00723	EC01040	EC02562	EC06359
EC00724	EC01041	EC02563	EC06360
EC00725	EC01042	EC02564	EC06361
EC00726	EC01043	EC02565	EC06362
EC00727	EC01044	EC02569	EC06363
EC00728	EC01045	EC02570	EC06364
EC00729	EC01048	EC02571	EC06365
EC00730	EC01049	EC02572	EC06366
EC00731	EC01050	EC02573	EC06367
EC00732	EC01051	EC02574	EC06368
EC00733	EC01052	EC02575	EC06369
EC00734	EC01053	EC02576	EC06370
EC00735	EC01054	EC02578	EC06372
EC00736	EC01055	EC02579	EC06373
EC00737	EC01056	EC02580	EC06374
EC00738	EC01057	EC02581	EC06375
EC00739	EC01058	EC02582	EC06376
EC00740	EC01059	EC02583	EC06377
EC00741	EC01060	EC02584	EC06378
EC00742	EC01061	EC02585	EC06379
EC00743	EC01062	EC02586	EC06380
EC00744	EC01069	EC02587	EC06381
EC00745	EC01070	EC02588	EC06382
EC00746	EC01071	EC02589	EC06417
EC00747	EC01072	EC02590	EC06420
EC00748	EC01073	EC02591	EC06520
EC00749	EC01074	EC02592	EC06521
EC00750	EC01075	EC02593	EC06582
EC00751	EC01076	EC02595	EC06585
EC00752	EC01077	EC02596	EC06586
EC00753	EC01078	EC02597	EC06587
EC00754	EC01079	EC02599	EC06588
EC00755	EC01080	EC02600	EC06589
EC00756	EC01081	EC02601	EC06590
EC00757	EC01082	EC02602	EC06591
EC00758	EC01083	EC02603	EC06592
EC00759	EC01084	EC02604	EC06593
EC00760	EC01085	EC02612	EC06594
EC00761	EC01086	EC02613	EC06595
EC00762	EC01087	EC02614	EC06596
EC00763	EC01088	EC02615	EC06597
EC00764	EC01089	EC02616	EC06598
EC00765	EC01090	EC02628	EC06599
EC00766	EC01091	EC02629	EC06600
EC00767	EC01092	EC02630	EC06601
EC00768	EC01093	EC02631	EC06602
EC00769	EC01094	EC02632	EC06603
EC00770	EC01095	EC02633	EC06604
EC00771	EC01096	EC02636	EC06640
EC00772	EC01097	EC02638	EC06764
EC00773	EC01098	EC02639	EC06765
EC00774	EC01101	EC02640	EC06820
EC00775	EC01102	EC02641	EC06861
EC00776	EC01103	EC02646	EC06862
EC00777	EC01105	EC02648	EC06880
EC00778	EC01130	EC02649	EC06881
EC00779	EC01131	EC02650	EC06882
EC00780	EC01133	EC02668	EC06883
EC00781	EC01134	EC02670	EC06884
EC00782	EC01135	EC02672	EC06885
EC00783	EC01136	EC02673	EC06886
EC00784	EC01137	EC02674	EC06897
EC00785	EC01138	EC02699	EC06898
EC00786	EC01139	EC02700	EC06899
EC00787	EC01140	EC02703	EC06900
EC00788	EC01141	EC02706	EC06901
EC00789	EC01142	EC02707	EC06902
EC00790	EC01143	EC02708	EC06903
EC00791	EC01144	EC02709	EC06906
EC00792	EC01145	EC02711	EC06907
EC00793	EC01146	EC02712	EC06908
EC00794	EC01147	EC02713	EC06909
EC00795	EC01148	EC02727	EC06910
EC00796	EC01149	EC02728	EC06911
EC00797	EC01150	EC02730	EC06912
EC00798	EC01151	EC02742	EC06913
EC00799	EC01152	EC02743	EC06967
EC00800	EC01153	EC02744	EC06969
EC00801	EC01154	EC02746	EC06970
EC00802	EC01155	EC02749	EC06971
EC00803	EC01156	EC02758	EC06972
EC00804	EC01157	EC02759	EC06973
EC00805	EC01158	EC02784	EC06974
EC00806	EC01159	EC02787	EC06975
EC00807	EC01160	EC02791	EC06997
EC00808	EC01161	EC02792	EC07027
EC00809	EC01162	EC02793	EC07028
EC00810	EC01163	EC02794	EC07029
EC00811	EC01164	EC02795	EC07030
EC00812	EC01165	EC02801	EC07031
EC00813	EC01166	EC02802	EC07032
EC00814	EC01167	EC02803	EC07033
EC00815	EC01168	EC02804	EC07034
EC00816	EC01169	EC02834	EC07035
EC00817	EC01170	EC02835	EC07036
EC00818	EC01171	EC02836	EC07037
EC00819	EC01172	EC02837	EC07059
EC00820	EC01173	EC02838	EC07060
EC00821	EC01174	EC02839	EC07061
EC00822	EC01175	EC02840	EC07062
EC00823	EC01176	EC02841	EC07063
EC00824	EC01177	EC02842	EC07064
EC00825	EC01178	EC02843	EC07065
EC00826	EC01179	EC02845	EC07066
EC00827	EC01180	EC02846	EC07111
EC00828	EC01181	EC02847	EC07113
EC00829	EC01182	EC02848	EC07114
EC00830	EC01183	EC02849	EC07115
EC00831	EC01184	EC02850	EC07116
EC00832	EC01185	EC02851	EC07117
EC00833	EC01186	EC02852	EC07118
EC00834	EC01187	EC02853	EC07119
EC00835	EC01188	EC02854	EC07120
EC00836	EC01189	EC02856	EC07121
EC00837	EC01190	EC02857	EC07122
EC00838	EC01191	EC02863	EC07123
EC00839	EC01192	EC02864	EC07124
EC00840	EC01193	EC02865	EC07125
EC00841	EC01194	EC02866	EC07126
EC00842	EC01195	EC02867	EC07127
EC00843	EC01196	EC02868	EC07128
EC00844	EC01197	EC02869	EC07129
EC00845	EC01198	EC02870	EC07130
EC00846	EC01199	EC02871	EC07131
EC00847	EC01200	EC02873	EC07132
EC00848	EC01201	EC02874	EC07133
EC00849	EC01202	EC02875	EC07236
EC00850	EC01203	EC02876	EC07237
EC00851	EC01204	EC02877	EC07239
EC00852	EC01205	EC02879	EC07240
EC00853	EC01206	EC02880	EC07241
EC00854	EC01207	EC02881	EC07242
EC00855	EC01208	EC02883	EC07243
EC00856	EC01209	EC02884	EC07244
EC00857	EC01210	EC02885	EC07245
EC00858	EC01211	EC02886	EC07246
EC00859	EC01212	EC02887	EC07247
EC00860	EC01213	EC02889	EC07248
EC00861	EC01214	EC02890	EC07249
EC00862	EC01215	EC02891	EC07250
EC00863	EC01216	EC02892	EC07251
EC00864	EC01217	EC02893	EC07252
EC00865	EC01218	EC02894	EC07253
EC00866	EC01219	EC02895	EC07254
EC00867	EC01220	EC02897	EC07255
EC00868	EC01221	EC02898	EC07256
EC00869	EC01222	EC02899	EC07258
EC00870	EC01223	EC02900	EC07259
EC00871	EC01224	EC02901	EC07260
EC00872	EC01225	EC02902	EC07261
EC00873	EC01226	EC02903	EC07262
EC00874	EC01227	EC02904	EC07263
EC00875	EC01228	EC02905	EC07264
EC00876	EC01229	EC02906	EC07265
EC00877	EC01230	EC02907	EC07266
EC00878	EC01231	EC02908	EC07267
EC00879	EC01232	EC02910	EC07268
EC00880	EC01233	EC02915	EC07269
EC00881	EC01234	EC02916	EC07270
EC00882	EC01235	EC02917	EC07271
EC00883	EC01236	EC02918	EC07272
EC00884	EC01237	EC02919	EC07273
EC00885	EC01238	EC02920	EC07274
EC00886	EC01239	EC02921	EC07275
EC00887	EC01240	EC02922	EC07276
EC00888	EC01241	EC02923	EC07277
EC00889	EC01242	EC02924	EC07278
EC00890	EC01243	EC02925	EC07279
EC00891	EC01244	EC02926	EC07280
EC00892	EC01245	EC02927	EC07392
EC00893	EC01246	EC02928	EC07393
EC00894	EC01248	EC02932	EC07394
EC00895	EC01249	EC02933	EC07395
EC00896	EC01250	EC02940	EC07397
EC00897	EC01251	EC02941	EC07401
EC00898	EC01252	EC02942	EC07402
EC00899	EC01253	EC02943	EC07404
EC00900	EC01254	EC02944	EC07405
EC00901	EC01255	EC02945	EC07406
EC00902	EC01256	EC02946	EC07411
EC00903	EC01257	EC02947	EC07412
EC00904	EC01258	EC02948	EC07413
EC00905	EC01259	EC02949	EC07414
EC00906	EC01260	EC02950	EC07415
EC00907	EC01261	EC02951	EC07416
EC00908	EC01262	EC02952	EC07417
EC00909	EC01263	EC02953	EC07418
EC00910	EC01264	EC02954	EC07419
EC00911	EC01265	EC02955	EC07420
EC00912	EC01266	EC02956	EC07421
EC00913	EC01267	EC02957	EC07422
EC00914	EC01268	EC02958	EC07423
EC00915	EC01269	EC02959	EC07424
EC00916	EC01270	EC02960	EC07425
EC00917	EC01271	EC02961	EC07426
EC00918	EC01272	EC02962	EC07427
EC00919	EC01273	EC02963	EC07428
EC00920	EC01274	EC02964	EC07429
EC00921	EC01275	EC02965	EC07430
EC00922	EC01276	EC02966	EC07431
EC00923	EC01277	EC02968	EC07432
EC00924	EC01278	EC02971	EC07433
EC00925	EC01279	EC02973	EC07483
EC00926	EC01280	EC02974	EC07490
EC00927	EC01281	EC02975	EC07491
EC00928	EC01282	EC02977	EC07529
EC00929	EC01283	EC02979	EC07698
EC00930	EC01287	EC02980	EC07751
EC00931	EC01288	EC02981	EC07785
EC00932	EC01289	EC02982	EC07786
EC00933	EC01290	EC02983	EC07787
EC00934	EC01291	EC02984	EC07788
EC00935	EC01292	EC02986	EC07789
EC00936	EC01293	EC02987	EC07790
EC00937	EC01294	EC02988	EC07838
EC00938	EC01295	EC02991	EC07907
EC00939	EC01298	EC02992	EC07908
EC00940	EC01299	EC02994	EC07909
EC00941	EC01311	EC02995	EC07910
EC00942	EC01312	EC02996	EC07911
EC00943	EC01313	EC02999	EC07912
EC00944	EC01314	EC03000	EC07913
EC00945	EC01315	EC03001	EC07914
EC00946	EC01316	EC03002	EC07915
EC00947	EC01318	EC03003	EC07916
EC00948	EC01319	EC03012	EC07917
EC00949	EC01320	EC03013	EC07918
EC00950	EC01321	EC03014	EC07919
EC00951	EC01322	EC03015	EC07920
EC00952	EC01323	EC03016	EC07921
EC00953	EC01324	EC03017	EC07922
EC00954	EC01325	EC03022	EC07923
EC00955	EC01326	EC03023	EC07924
EC00956	EC01327	EC03024	EC07925
EC00957	EC01328	EC03027	EC07926
EC00958	EC01329	EC03028	EC07927
EC00959	EC01330	EC03039	EC07928
EC00960	EC01331	EC03040	EC07929
EC00961	EC01332	EC03041	EC07930
EC00962	EC01333	EC03042	EC07931
EC00963	EC01334	EC03043	EC07932
EC00964	EC01335	EC03044	EC07933
EC00965	EC01336	EC03045	EC07934
EC00966	EC01337	EC03046	EC07935
EC00967	EC01338	EC03047	EC07936
EC00968	EC01339	EC03048	EC07937
EC00969	EC01340	EC03050	EC07938
EC00970	EC01341	EC03051	EC07939
EC00971	EC01342	EC03052	EC07940
EC00972	EC01343	EC03053	EC07941
EC00973	EC01344	EC03054	EC07942
EC00974	EC01345	EC03056	EC07943
EC00975	EC01346	EC03057	EC07944
EC00976	EC01347	EC03058	EC07945
EC00977	EC01348	EC03059	EC07946
EC00978	EC01349	EC03060	EC07947
EC00979	EC01350	EC03061	EC07948
EC00980	EC01351	EC03063	EC07949
EC00981	EC01352	EC03064	EC07950
EC00982	EC01353	EC03065	EC07951
EC00983	EC01354	EC03066	EC07952
EC00984	EC01355	EC03067	EC07953
EC00985	EC01356	EC03068	EC07954
EC00986	EC01357	EC03069	EC07955
EC00987	EC01358	EC03071	EC07956
EC00988	EC01359	EC03073	EC07957
EC00989	EC01360	EC03074	EC07958
EC00990	EC01388	EC03075	EC07959
EC00991	EC01389	EC03076	EC07960
EC00992	EC01390	EC03077	EC07961
EC00993	EC01391	EC03078	EC07962
EC00994	EC01392	EC03079	EC07963
EC00995	EC01393	EC03080	EC07964
EC00996	EC01394	EC03081	EC07965
EC00997	EC01395	EC03082	EC07966
EC00998	EC01396	EC03083	EC07967
EC00999	EC01397	EC03084	EC07968
EC01000	EC01398	EC03085	EC07969
EC01001	EC01399	EC03086	EC07970
EC01002	EC01400	EC03087	EC07971
EC01003	EC01401	EC03088	EC07972
EC01004	EC01402	EC03089	EC07973
EC01005	EC01403	EC03090	EC07974
EC01006	EC01404	EC03091	EC07975
EC01007	EC01405	EC03092	EC07976
EC01008	EC01406	EC03093	EC07977
EC01009	EC01407	EC03094	EC07978
EC01010	EC01408	EC03095	EC07979
EC01011	EC01411	EC03097	EC07980
EC01012	EC01412	EC03098	EC07981
EC01013	EC01413	EC03099	EC07982
EC01014	EC01414	EC03100	EC07983
EC01015	EC01415	EC03103	EC07984
EC01016	EC01416	EC03104	EC07985
EC01017	EC01417	EC03105	EC07986
EC01018	EC01418	EC03108	EC07987
EC01019	EC01419	EC03109	EC07988
EC01020	EC01420	EC03110	EC07989
EC01021	EC01421	EC03128	EC07990
EC01022	EC01422	EC03129	EC07991
EC01023	EC01423	EC03130	EC07992
EC01024	EC01424	EC03131	EC07993
EC01025	EC01425	EC03132	EC07994
EC01026	EC01426	EC03133	EC07995
EC01027	EC01427	EC03134	EC07996
EC01028	EC01428	EC03135	EC07997
EC01029	EC01429	EC03136	EC07998
EC01030	EC01430	EC03137	EC07999
EC01031	EC01431	EC03138	EC08000
EC01032	EC01432	EC03139	EC08001
EC01033	EC01433	EC03140	EC08002
EC01034	EC01434	EC03142	EC08003
EC01035	EC01435	EC03143	EC08004
EC01036	EC01436	EC03144	EC08005
EC01037	EC01437	EC03145	EC08006
EC01038	EC01438	EC03147	EC08007
EC01039	EC01439	EC03150	EC08008
EC01040	EC01440	EC03152	EC08009
EC01041	EC01441	EC03153	EC08010
EC01042	EC01444	EC03154	EC08011
EC01043	EC01445	EC03155	EC08012
EC01044	EC01446	EC03158	EC08013
EC01045	EC01447	EC03173	EC08014
EC01046	EC01453	EC03174	EC08015
EC01047	EC01454	EC03177	EC08016
EC01048	EC01455	EC03178	EC08017
EC01049	EC01456	EC03179	EC08018
EC01050	EC01457	EC03180	EC08019
EC01051	EC01458	EC03181	EC08020
EC01052	EC01459	EC03186	EC08021
EC01053	EC01460	EC03187	EC08022
EC01054	EC01461	EC03188	EC08023
EC01055	EC01462	EC03189	EC08024
EC01056	EC01463	EC03190	EC08025
EC01057	EC01464	EC03192	EC08027
EC01058	EC01478	EC03195	EC08028
EC01059	EC01479	EC03197	EC08029
EC01060	EC01480	EC03201	EC08030
EC01061	EC01481	EC03208	EC08031
EC01062	EC01482	EC03215	EC08032
EC01063	EC01483	EC03217	EC08033
EC01064	EC01484	EC03260	EC08034
EC01065	EC01485	EC03261	EC08035
EC01066	EC01486	EC03270	EC08036
EC01067	EC01487	EC03271	EC08037
EC01068	EC01488	EC03272	EC08038
EC01069	EC01489	EC03273	EC08039
EC01070	EC01490	EC03274	EC08040
EC01071	EC01491	EC03275	EC08041
EC01072	EC01492	EC03278	EC08042
EC01073	EC01494	EC03283	EC08043
EC01074	EC01495	EC03285	EC08044
EC01075	EC01496	EC03286	EC08045
EC01076	EC01498	EC03287	EC08046
EC01077	EC01499	EC03289	EC08047
EC01078	EC01500	EC03290	EC08048
EC01079	EC01501	EC03291	EC08049
EC01080	EC01502	EC03293	EC08050
EC01081	EC01503	EC03298	EC08051
EC01082	EC01504	EC03305	EC08052
EC01083	EC01505	EC03306	EC08053
EC01084	EC01506	EC03307	EC08054
EC01085	EC01507	EC03309	EC08055
EC01086	EC01508	EC03310	EC08056
EC01087	EC01509	EC03311	EC08057
EC01088	EC01510	EC03312	EC08058
EC01089	EC01511	EC03313	EC08059
EC01090	EC01512	EC03314	EC08060
EC01091	EC01513	EC03315	EC08061
EC01092	EC01514	EC03316	EC08062
EC01093	EC01515	EC03317	EC08063
EC01094	EC01516	EC03320	EC08064
EC01095	EC01517	EC03321	EC08065
EC01096	EC01518	EC03322	EC08066
EC01097	EC01519	EC03323	EC08067
EC01098	EC01520	EC03324	EC08068
EC01099	EC01521	EC03325	EC08069
EC01100	EC01522	EC03326	EC08070
EC01101	EC01523	EC03327	EC08071
EC01102	EC01524	EC03328	EC08072
EC01103	EC01525	EC03329	EC08073
EC01104	EC01526	EC03330	EC08074
EC01105	EC01527	EC03331	EC08075
EC01106	EC01528	EC03332	EC08076
EC01107	EC01529	EC03335	EC08077
EC01108	EC01530	EC03336	EC08078
EC01109	EC01531	EC03337	EC08079
EC01110	EC01532	EC03338	EC08080
EC01111	EC01533	EC03339	EC08081
EC01112	EC01534	EC03343	EC08082
EC01113	EC01535	EC03345	EC08083
EC01114	EC01536	EC03346	EC08084
EC01115	EC01537	EC03347	EC08085
EC01116	EC01538	EC03349	EC08086
EC01117	EC01539	EC03350	EC08087
EC01118	EC01540	EC03351	EC08088
EC01119	EC01541	EC03352	EC08089
EC01120	EC01542	EC03353	EC08090
EC01121	EC01543	EC03354	EC08091
EC01122	EC01544	EC03355	EC08092
EC01123	EC01545	EC03356	EC08093
EC01124	EC01546	EC03357	EC08095
EC01125	EC01547	EC03358	EC08096
EC01126	EC01548	EC03359	EC08160
EC01127	EC01549	EC03360	EC08161
EC01128	EC01550	EC03361	EC08162
EC01129	EC01551	EC03362	EC08163
EC01130	EC01552	EC03363	EC08164
EC01131	EC01553	EC03364	EC08165
EC01132	EC01554	EC03365	EC08166
EC01133	EC01555	EC03366	EC08167
EC01134	EC01556	EC03367	EC08168
EC01135	EC01557	EC03368	EC08169
EC01136	EC01558	EC03369	EC08170
EC01137	EC01559	EC03370	EC08171
EC01138	EC01560	EC03371	EC08193
EC01139	EC01561	EC03372	EC08194
EC01140	EC01562	EC03373	EC08195
EC01141	EC01563	EC03413	EC08196
EC01142	EC01564	EC03414	EC08197
EC01143	EC01565	EC03415	EC08198
EC01144	EC01566	EC03416	EC08199
EC01145	EC01567	EC03417	EC08200
EC01146	EC01568	EC03418	EC08201
EC01147	EC01569	EC03419	EC08202
EC01148	EC01570	EC03420	EC08203
EC01149	EC01571	EC03421	EC08204
EC01150	EC01572	EC03422	EC08205
EC01151	EC01573	EC03423	EC08206
EC01152	EC01574	EC03424	EC08207
EC01153	EC01575	EC03425	EC08208
EC01154	EC01576	EC03426	EC08266
EC01155	EC01577	EC03427	EC08324
EC01156	EC01578	EC03428	EC08325
EC01157	EC01579	EC03429	EC08326
EC01158	EC01580	EC03430	EC08327
EC01159	EC01581	EC03435	EC08328
EC01160	EC01582	EC03439	EC08329
EC01161	EC01583	EC03440	EC08330
EC01162	EC01584	EC03442	EC08331
EC01163	EC01585	EC03443	EC08332
EC01164	EC01586	EC03444	EC08333
EC01165	EC01587	EC03445	EC08334
EC01166	EC01588	EC03446	EC08335
EC01167	EC01589	EC03447	EC08385
EC01168	EC01590	EC03448	EC08402
EC01169	EC01591	EC03449	EC08437
EC01170	EC01592	EC03450	EC08439
EC01171	EC01593	EC03455	EC08454
EC01172	EC01594	EC03456	EC08455
EC01173	EC01595	EC03457	EC08456
EC01174	EC01596	EC03458	EC08457
EC01175	EC01597	EC03459	EC08458
EC01176	EC01598	EC03460	EC08459
EC01177	EC01599	EC03461	EC08460
EC01178	EC01600	EC03462	EC08461
EC01179	EC01601	EC03463	EC08462
EC01180	EC01602	EC03464	EC08463
EC01181	EC01603	EC03465	EC08464
EC01182	EC01604	EC03466	EC08465
EC01183	EC01605	EC03467	EC08466
EC01184	EC01606	EC03468	EC08467
EC01185	EC01607	EC03469	EC08468
EC01186	EC01608	EC03470	EC08469
EC01187	EC01609	EC03471	EC08470
EC01188	EC01610	EC03472	EC08471
EC01189	EC01611	EC03473	EC08472
EC01190	EC01612	EC03474	EC08473
EC01191	EC01613	EC03478	EC08474
EC01192	EC01614	EC03482	EC08475
EC01193	EC01615	EC03483	EC08476
EC01194	EC01616	EC03484	EC08477
EC01195	EC01617	EC03485	EC08478
EC01196	EC01618	EC03486	EC08479
EC01197	EC01619	EC03487	EC08480
EC01198	EC01620	EC03488	EC08481
EC01199	EC01621	EC03489	EC08482
EC01200	EC01622	EC03490	EC08483
EC01201	EC01623	EC03491	EC08484
EC01202	EC01624	EC03492	EC08485
EC01203	EC01625	EC03493	EC08486
EC01204	EC01626	EC03494	EC08487
EC01205	EC01627	EC03495	EC08488
EC01206	EC01628	EC03496	EC08489
EC01207	EC01629	EC03497	EC08490
EC01208	EC01630	EC03498	EC08491
EC01209	EC01631	EC03499	EC08492
EC01210	EC01632	EC03500	EC08493
EC01211	EC01633	EC03501	EC08494
EC01212	EC01634	EC03502	EC08495
EC01213	EC01635	EC03503	EC08496
EC01214	EC01636	EC03504	EC08497
EC01215	EC01637	EC03505	EC08498
EC01216	EC01638	EC03506	EC08502
EC01217	EC01639	EC03507	EC08503
EC01218	EC01640	EC03508	EC08509
EC01219	EC01641	EC03509	EC08510
EC01220	EC01642	EC03510	EC08511
EC01221	EC01643	EC03512	EC08512
EC01222	EC01644	EC03513	EC08513
EC01223	EC01645	EC03514	EC08514
EC01224	EC01646	EC03515	EC08515
EC01225	EC01647	EC03516	EC08516
EC01226	EC01648	EC03517	EC08517
EC01227	EC01649	EC03518	EC08518
EC01228	EC01650	EC03519	EC08519
EC01229	EC01651	EC03520	EC08520
EC01230	EC01652	EC03521	EC08521
EC01231	EC01653	EC03522	EC08522
EC01232	EC01654	EC03523	EC08523
EC01233	EC01655	EC03524	EC08524
EC01234	EC01656	EC03525	EC08525
EC01235	EC01657	EC03526	EC08526
EC01236	EC01658	EC03527	EC08527
EC01237	EC01659	EC03528	EC08528
EC01238	EC01660	EC03529	EC08529
EC01239	EC01661	EC03530	EC08530
EC01240	EC01662	EC03531	EC08531
EC01241	EC01663	EC03532	EC08532
EC01242	EC01664	EC03533	EC08533
EC01243	EC01665	EC03534	EC08534
EC01244	EC01666	EC03535	EC08535
EC01245	EC01667	EC03536	EC08536
EC01246	EC01668	EC03542	EC08537
EC01247	EC01669	EC03543	EC08538
EC01248	EC01670	EC03544	EC08539
EC01249	EC01671	EC03545	EC08540
EC01250	EC01672	EC03546	EC08541
EC01251	EC01673	EC03548	EC08542
EC01252	EC01674	EC03549	EC08543
EC01253	EC01675	EC03572	EC08561
EC01254	EC01676	EC03573	EC08563
EC01255	EC01677	EC03574	EC08636
EC01256	EC01678	EC03576	EC08663
EC01257	EC01679	EC03577	EC08664
EC01258	EC01680	EC03579	EC08665
EC01259	EC01681	EC03581	EC08666
EC01260	EC01686	EC03582	EC08667
EC01261	EC01689	EC03583	EC08668
EC01262	EC01691	EC03584	EC08669
EC01263	EC01692	EC03585	EC08670
EC01264	EC01693	EC03586	EC08671
EC01265	EC01694	EC03587	EC08672
EC01266	EC01695	EC03589	EC08673
EC01267	EC01696	EC03590	EC08674
EC01268	EC01708	EC03591	EC08675
EC01269	EC01709	EC03597	EC08676
EC01270	EC01710	EC03598	EC08677
EC01271	EC01711	EC03599	EC08678
EC01272	EC01712	EC03600	EC08679
EC01273	EC01713	EC03601	EC08680
EC01274	EC01781	EC03602	EC08681
EC01275	EC01782	EC03603	EC08682
EC01276	EC01783	EC03604	EC08683
EC01277	EC01784	EC03606	EC08684
EC01278	EC01787	EC03607	EC08685
EC01279	EC01788	EC03608	EC08686
EC01280	EC01789	EC03609	EC08687
EC01281	EC01790	EC03610	EC08688
EC01282	EC01791	EC03611	EC08689
EC01283	EC01792	EC03613	EC08690
EC01284	EC01793	EC03616	EC08691
EC01285	EC01794	EC03617	EC08692
EC01286	EC01795	EC03618	EC08693
EC01287	EC01796	EC03619	EC08694
EC01288	EC01797	EC03620	EC08695
EC01289	EC01798	EC03621	EC08696
EC01290	EC01799	EC03623	EC08697
EC01291	EC01800	EC03624	EC08698
EC01292	EC01801	EC03645	EC08699
EC01293	EC01802	EC03646	EC08700
EC01294	EC01803	EC03647	EC08701
EC01295	EC01804	EC03648	EC08702
EC01296	EC01805	EC03649	EC08703
EC01297	EC01806	EC03650	EC08704
EC01298	EC01807	EC03651	EC08705
EC01299	EC01808	EC03653	EC08706
EC01300	EC01809	EC03654	EC08707
EC01301	EC01810	EC03655	EC08708
EC01302	EC01811	EC03656	EC08709
EC01303	EC01812	EC03657	EC08710
EC01304	EC01813	EC03658	EC08711
EC01305	EC01814	EC03659	EC08712
EC01306	EC01815	EC03660	EC08713
EC01307	EC01816	EC03661	EC08714
EC01308	EC01817	EC03662	EC08715
EC01309	EC01818	EC03663	EC08772
EC01310	EC01819	EC03672	EC08773
EC01311	EC01820	EC03673	EC08779
EC01312	EC01821	EC03674	EC08780
EC01313	EC01822	EC03675	EC08781
EC01314	EC01823	EC03676	EC08824
EC01315	EC01824	EC03677	EC08825
EC01316	EC01825	EC03678	EC08855
EC01317	EC01826	EC03679	EC08865
EC01318	EC01827	EC03680	EC08872
EC01319	EC01828	EC03681	EC08873
EC01320	EC01829	EC03683	EC08874
EC01321	EC01830	EC03684	EC08951
EC01322	EC01831	EC03685	EC08963
EC01323	EC01832	EC03686	EC08964
EC01324	EC01833	EC03687	EC08965
EC01325	EC01834	EC03690	EC08966
EC01326	EC01835	EC03691	EC08967
EC01327	EC01836	EC03692	EC08968
EC01328	EC01837	EC03693	EC08969
EC01329	EC01838	EC03694	EC08970
EC01330	EC01839	EC03695	EC08971
EC01331	EC01840	EC03696	EC08972
EC01332	EC01841	EC03697	EC08973
EC01333	EC01842	EC03701	EC08974
EC01334	EC01843	EC03702	EC08975
EC01335	EC01844	EC03703	EC08977
EC01336	EC01845	EC03704	EC08988
EC01337	EC01846	EC03705	EC08989
EC01338	EC01847	EC03706	EC08992
EC01339	EC01848	EC03707	EC08997
EC01340	EC01849	EC03708	EC08998
EC01341	EC01850	EC03709	EC09066
EC01342	EC01851	EC03711	EC09083
EC01343	EC01852	EC03712	EC09087
EC01344	EC01853	EC03713	EC09088
EC01345	EC01854	EC03714	EC09101
EC01346	EC01855	EC03721	EC09102
EC01347	EC01856	EC03722	EC09127
EC01348	EC01857	EC03723	EC09138
EC01349	EC01858	EC03725	EC09170
EC01350	EC01859	EC03728	EC09179
EC01351	EC01860	EC03729	EC09224
EC01352	EC01861	EC03730	EC09225
EC01353	EC01862	EC03731	EC09227
EC01354	EC01863	EC03732	EC09232
EC01355	EC01864	EC03733	EC09233
EC01356	EC01865	EC03734	EC09234
EC01357	EC01866	EC03735	EC09235
EC01358	EC01867	EC03736	EC09236
EC01359	EC01868	EC03737	EC09237
EC01360	EC01869	EC03738	EC09238
EC01361	EC01870	EC03739	EC09311
EC01362	EC01871	EC03740	EC09312
EC01363	EC01872	EC03741	EC09313
EC01364	EC01873	EC03742	EC09318
EC01365	EC01874	EC03743	EC09395
EC01366	EC01875	EC03744	EC09396
EC01367	EC01876	EC03745	EC09397
EC01368	EC01877	EC03746	EC09456
EC01369	EC01878	EC03747	EC09530
EC01370	EC01879	EC03748	EC09558
EC01371	EC01880	EC03749	EC09559
EC01372	EC01881	EC03751	EC09693
EC01373	EC01882	EC03752	EC09694
EC01374	EC01883	EC03753	EC09695
EC01375	EC01884	EC03754	EC09696
EC01376	EC01885	EC03755	EC09697
EC01377	EC01886	EC03756	EC09698
EC01378	EC01887	EC03757	EC09699
EC01379	EC01888	EC03758	EC09700
EC01380	EC01889	EC03759	EC09701
EC01381	EC01890	EC03760	EC09702
EC01382	EC01891	EC03761	EC09703
EC01383	EC01892	EC03762	EC09704
EC01384	EC01893	EC03763	EC09705
EC01385	EC01894	EC03764	EC09706
EC01386	EC01895	EC03765	EC09707
EC01387	EC01896	EC03766	EC09708
EC01388	EC01897	EC03767	EC09709
EC01389	EC01898	EC03768	EC09710
EC01390	EC01899	EC03769	EC09711
EC01391	EC01900	EC03770	EC09712
EC01392	EC01901	EC03771	EC09713
EC01393	EC01902	EC03772	EC09714
EC01394	EC01903	EC03773	EC09715
EC01395	EC01904	EC03775	EC09716
EC01396	EC01905	EC03776	EC09717
EC01397	EC01906	EC03777	EC09718
EC01398	EC01907	EC03778	EC09719
EC01399	EC01908	EC03779	EC09720
EC01400	EC01909	EC03780	EC09721
EC01401	EC01910	EC03781	EC09722
EC01402	EC01911	EC03783	EC09723
EC01403	EC01912	EC03784	EC09724
EC01404	EC01913	EC03785	EC09725
EC01405	EC01914	EC03786	EC09726
EC01406	EC01915	EC03787	EC09727
EC01407	EC01916	EC03788	EC09728
EC01408	EC01917	EC03808	EC09729
EC01409	EC01918	EC03809	EC09730
EC01410	EC01919	EC03810	EC09731
EC01411	EC01920	EC03811	EC09732
EC01412	EC01921	EC03812	EC09733
EC01413	EC01922	EC03813	EC09734
EC01414	EC01923	EC03814	EC09735
EC01415	EC01924	EC03815	EC09736
EC01416	EC01925	EC03816	EC09737
EC01417	EC01926	EC03817	EC09738
EC01418	EC01927	EC03819	EC09739
EC01419	EC01928	EC03820	EC09740
EC01420	EC01929	EC03821	EC09741
EC01421	EC01930	EC03822	EC09742
EC01422	EC01931	EC03823	EC09743
EC01423	EC01932	EC03824	EC09744
EC01424	EC01933	EC03825	EC09745
EC01425	EC01934	EC03826	EC09746
EC01426	EC01935	EC03827	EC09747
EC01427	EC01936	EC03828	EC09748
EC01428	EC01937	EC03829	EC09749
EC01429	EC01938	EC03830	EC09750
EC01430	EC01939	EC03831	EC09751
EC01431	EC01940	EC03832	EC09752
EC01432	EC01941	EC03833	EC09753
EC01433	EC01942	EC03834	EC09754
EC01434	EC01943	EC03835	EC09755
EC01435	EC01944	EC03836	EC09756
EC01436	EC01945	EC03837	EC09757
EC01437	EC01946	EC03838	EC09758
EC01438	EC01947	EC03845	EC09760
EC01439	EC01948	EC03846	EC09761
EC01440	EC01949	EC03847	EC09762
EC01441	EC01950	EC03848	EC09763
EC01442	EC01951	EC03850	EC09764
EC01443	EC01953	EC03859	EC09765
EC01444	EC01954	EC03860	EC09766
EC01445	EC01955	EC03861	EC09767
EC01446	EC01956	EC03862	EC09768
EC01447	EC01957	EC03863	EC09769
EC01448	EC01958	EC03864	EC09770
EC01449	EC01959	EC03865	EC09771
EC01450	EC01960	EC03866	EC09772
EC01451	EC01961	EC03867	EC09773
EC01452	EC01962	EC03870	EC09774
EC01453	EC01963	EC03877	EC09775
EC01454	EC01964	EC03878	EC09776
EC01455	EC01965	EC03879	EC09777
EC01456	EC01966	EC03880	EC09778
EC01457	EC01967	EC03881	EC09779
EC01458	EC01968	EC03882	EC09780
EC01459	EC01969	EC03883	EC09781
EC01460	EC01970	EC03884	EC09782
EC01461	EC01971	EC03885	EC09783
EC01462	EC01972	EC03886	EC09784
EC01463	EC01973	EC03887	EC09785
EC01464	EC01974	EC03888	EC09786
EC01465	EC01975	EC03889	EC09787
EC01466	EC01976	EC03896	EC09788
EC01467	EC01977	EC03897	EC09789
EC01468	EC01978	EC03898	EC09791
EC01469	EC01979	EC03899	EC09793
EC01470	EC01980	EC03909	EC09794
EC01471	EC01981	EC03911	EC09795
EC01472	EC01982	EC03912	EC09796
EC01473	EC01983	EC03913	EC09797
EC01474	EC01984	EC03916	EC09798
EC01475	EC01985	EC03917	EC09799
EC01476	EC01986	EC03918	EC09806
EC01477	EC01987	EC03921	EC09807
EC01478	EC01988	EC03922	EC09808
EC01479	EC01989	EC03923	EC09809
EC01480	EC01990	EC03924	EC09810
EC01481	EC01991	EC03925	EC09811
EC01482	EC01992	EC03926	EC09812
EC01483	EC01993	EC03927	EC09813
EC01484	EC01994	EC03928	EC09814
EC01485	EC01995	EC03929	EC09815
EC01486	EC01996	EC03930	EC09816
EC01487	EC01997	EC03932	EC09817
EC01488	EC01998	EC03933	EC09820
EC01489	EC01999	EC03934	EC09821
EC01490	EC02000	EC03935	EC09822
EC01491	EC02001	EC03936	EC09823
EC01492	EC02002	EC03937	EC09827
EC01493	EC02003	EC03938	EC09828
EC01494	EC02004	EC03939	EC09829
EC01495	EC02005	EC03940	EC09830
EC01496	EC02006	EC03941	EC09872
EC01497	EC02007	EC03942	EC09873
EC01498	EC02008	EC03943	EC09895
EC01499	EC02009	EC03944	EC09896
EC01500	EC02010	EC03945	EC09917
EC01501	EC02011	EC03946	EC09918
EC01502	EC02012	EC03947	EC09919
EC01503	EC02013	EC03948	EC09920
EC01504	EC02014	EC03949	EC09921
EC01505	EC02015	EC03950	EC09962
EC01506	EC02016	EC03951	EC09974
EC01507	EC02017	EC03952	EC09975
EC01508	EC02018	EC03953	EC09976
EC01509	EC02019	EC03954	EC09977
EC01510	EC02020	EC03955	EC09978
EC01511	EC02021	EC03956	EC09979
EC01512	EC02022	EC03957	EC09980
EC01513	EC02023	EC03958	EC09981
EC01514	EC02024	EC03959	EC09982
EC01515	EC02025	EC03960	EC09983
EC01516	EC02026	EC03961	EC09984
EC01517	EC02027	EC03962	EC09985
EC01518	EC02028	EC03963	EC09986
EC01519	EC02029	EC03964	EC09987
EC01520	EC02030	EC03965	EC09988
EC01521	EC02031	EC03966	EC09989
EC01522	EC02032	EC03967	EC09990
EC01523	EC02033	EC03968	EC09991
EC01524	EC02034	EC03969	EC09992
EC01525	EC02035	EC03970	EC09993
EC01526	EC02036	EC04000	EC09994
EC01527	EC02037	EC04002	EC09995
EC01528	EC02038	EC04003	EC09996
EC01529	EC02039	EC04004	EC09997
EC01530	EC02040	EC04005	EC09998
EC01531	EC02041	EC04006	EC09999
EC01532	EC02042	EC04007	EC10000
EC01533	EC02043	EC04008	EC10001
EC01534	EC02044	EC04009	EC10002
EC01535	EC02045	EC04010	EC10003
EC01536	EC02046	EC04011	EC10004
EC01537	EC02047	EC04013	EC10005
EC01538	EC02048	EC04014	EC10006
EC01539	EC02049	EC04015	EC10007
EC01540	EC02050	EC04016	EC10008
EC01541	EC02051	EC04017	EC10060
EC01542	EC02052	EC04018	EC10063
EC01543	EC02053	EC04019	EC10133
EC01544	EC02054	EC04020	EC10147
EC01545	EC02055	EC04021	EC10148
EC01546	EC02056	EC04022	EC10149
EC01547	EC02057	EC04023	EC10150
EC01548	EC02058	EC04024	EC10151
EC01549	EC02059	EC04030	EC10152
EC01550	EC02060	EC04031	EC10153
EC01551	EC02061	EC04033	EC10154
EC01552	EC02062	EC04034	EC10155
EC01553	EC02063	EC04035	EC10156
EC01554	EC02064	EC04041	EC10157
EC01555	EC02065	EC04042	EC10158
EC01556	EC02066	EC04043	EC10159
EC01557	EC02067	EC04044	EC10160
EC01558	EC02068	EC04045	EC10161
EC01559	EC02069	EC04046	EC10162
EC01560	EC02070	EC04047	EC10163
EC01561	EC02071	EC04048	EC10164
EC01562	EC02072	EC04049	EC10165
EC01563	EC02073	EC04050	EC10166
EC01564	EC02074	EC04051	EC10167
EC01565	EC02075	EC04052	EC10168
EC01566	EC02076	EC04053	EC10169
EC01567	EC02077	EC04054	EC10170
EC01568	EC02078	EC04055	EC10171
EC01569	EC02079	EC04056	EC10172
EC01570	EC02080	EC04057	EC10173
EC01571	EC02081	EC04058	EC10203
EC01572	EC02082	EC04059	EC10204
EC01573	EC02083	EC04060	EC10205
EC01574	EC02084	EC04062	EC10206
EC01575	EC02085	EC04063	EC10207
EC01576	EC02086	EC04064	EC10208
EC01577	EC02087	EC04065	EC10209
EC01578	EC02088	EC04066	EC10210
EC01579	EC02089	EC04067	EC10211
EC01580	EC02090	EC04068	EC10212
EC01581	EC02091	EC04069	EC10213
EC01582	EC02092	EC04071	EC10214
EC01583	EC02093	EC04082	EC10215
EC01584	EC02094	EC04083	EC10216
EC01585	EC02095	EC04084	EC10217
EC01586	EC02096	EC04085	EC10218
EC01587	EC02097	EC04086	EC10219
EC01588	EC02098	EC04087	EC10223
EC01589	EC02099	EC04088	EC10224
EC01590	EC02100	EC04089	EC10225
EC01591	EC02101	EC04090	EC10226
EC01592	EC02102	EC04091	EC10229
EC01593	EC02103	EC04092	EC10230
EC01594	EC02104	EC04093	EC10231
EC01595	EC02105	EC04094	EC10232
EC01596	EC02106	EC04096	EC10233
EC01597	EC02107	EC04097	EC10234
EC01598	EC02108	EC04098	EC10235
EC01599	EC02109	EC04099	EC10236
EC01600	EC02110	EC04100	EC10237
EC01601	EC02111	EC04101	EC10238
EC01602	EC02112	EC04103	EC10239
EC01603	EC02113	EC04104	EC10240
EC01604	EC02114	EC04105	EC10241
EC01605	EC02115	EC04106	EC10339
EC01606	EC02116	EC04110	EC10749
EC01607	EC02117	EC04111	EC10750
EC01608	EC02118	EC04112	EC10751
EC01609	EC02119	EC04113	EC10752
EC01610	EC02120	EC04115	EC10753
EC01611	EC02121	EC04116	EC10754
EC01612	EC02122	EC04117	EC10755
EC01613	EC02123	EC04118	EC10795
EC01614	EC02124	EC04119	EC10854
EC01615	EC02125	EC04120	EC10857
EC01616	EC02126	EC04121	EC10858
EC01617	EC02127	EC04122	EC10859
EC01618	EC02128	EC04123	EC10860
EC01619	EC02129	EC04124	EC10863
EC01620	EC02130	EC04125	EC10868
EC01621	EC02131	EC04126	EC10869
EC01622	EC02132	EC04131	EC10871
EC01623	EC02133	EC04134	EC10876
EC01624	EC02134	EC04135	EC10890
EC01625	EC02135	EC04136	EC10924
EC01626	EC02136	EC04137	EC10925
EC01627	EC02137	EC04138	EC10926
EC01628	EC02138	EC04139	EC10927
EC01629	EC02139	EC04140	EC10928
EC01630	EC02140	EC04141	EC10929
EC01631	EC02141	EC04143	EC10966
EC01632	EC02142	EC04144	EC10967
EC01633	EC02143	EC04145	EC10968
EC01634	EC02144	EC04146	EC10969
EC01635	EC02145	EC04147	EC10970
EC01636	EC02146	EC04148	EC10971
EC01637	EC02147	EC04149	EC10972
EC01638	EC02148	EC04150	EC10973
EC01639	EC02149	EC04151	EC10975
EC01640	EC02150	EC04152	EC10976
EC01641	EC02151	EC04153	EC11024
EC01642	EC02152	EC04154	EC11025
EC01643	EC02153	EC04155	EC11026
EC01644	EC02154	EC04156	EC11027
EC01645	EC02155	EC04157	EC11028
EC01646	EC02156	EC04158	EC11029
EC01647	EC02157	EC04162	EC11030
EC01648	EC02158	EC04165	EC11031
EC01649	EC02159	EC04166	EC11032
EC01650	EC02160	EC04168	EC11033
EC01651	EC02161	EC04169	EC11034
EC01652	EC02162	EC04170	EC11035
EC01653	EC02163	EC04171	EC11036
EC01654	EC02164	EC04172	EC11037
EC01655	EC02165	EC04173	EC11038
EC01656	EC02166	EC04174	EC11039
EC01657	EC02167	EC04175	EC11062
EC01658	EC02168	EC04176	EC11063
EC01659	EC02169	EC04177	EC11064
EC01660	EC02170	EC04178	EC11065
EC01661	EC02171	EC04179	EC11066
EC01662	EC02172	EC04180	EC11067
EC01663	EC02173	EC04181	EC11175
EC01664	EC02174	EC04182	EC11176
EC01665	EC02175	EC04183	EC11177
EC01666	EC02176	EC04186	EC11178
EC01667	EC02177	EC04187	EC11179
EC01668	EC02178	EC04188	EC11180
EC01669	EC02179	EC04190	EC11181
EC01670	EC02180	EC04191	EC11182
EC01671	EC02181	EC04192	EC11208
EC01672	EC02182	EC04193	EC11209
EC01673	EC02183	EC04194	EC11210
EC01674	EC02184	EC04195	EC11211
EC01675	EC02185	EC04198	EC11243
EC01676	EC02186	EC04199	EC11244
EC01677	EC02187	EC04200	EC11245
EC01678	EC02188	EC04201	EC11246
EC01679	EC02189	EC04217	EC11247
EC01680	EC02190	EC04218	EC11248
EC01681	EC02191	EC04219	EC11249
EC01682	EC02192	EC04220	EC11253
EC01683	EC02193	EC04221	EC11255
EC01684	EC02194	EC04222	EC11272
EC01685	EC02195	EC04225	EC11538
EC01686	EC02196	EC04226	EC11539
EC01687	EC02197	EC04227	EC11540
EC01688	EC02198	EC04228	EC11541
EC01689	EC02199	EC04229	EC11542
EC01690	EC02200	EC04230	EC11543
EC01691	EC02201	EC04231	EC11544
EC01692	EC02202	EC04232	EC11546
EC01693	EC02203	EC04233	EC11657
EC01694	EC02204	EC04234	EC11658
EC01695	EC02205	EC04235	EC11700
EC01696	EC02206	EC04236	EC11701
EC01697	EC02207	EC04237	EC11726
EC01698	EC02208	EC04238	EC11757
EC01699	EC02209	EC04239	EC11758
EC01700	EC02210	EC04240	EC11759
EC01701	EC02211	EC04241	EC11760
EC01702	EC02212	EC04243	EC11762
EC01703	EC02213	EC04244	EC11763
EC01704	EC02214	EC04245	EC11768
EC01705	EC02215	EC04246	EC11781
EC01706	EC02216	EC04247	EC11782
EC01707	EC02217	EC04248	EC11783
EC01708	EC02218	EC04249	EC11784
EC01709	EC02219	EC04250	EC11785
EC01710	EC02220	EC04251	EC11786
EC01711	EC02221	EC04252	EC11787
EC01712	EC02222	EC04253	EC11793
EC01713	EC02223	EC04254	EC11794
EC01714	EC02224	EC04255	EC11795
EC01715	EC02225	EC04256	EC11796
EC01716	EC02226	EC04257	EC11797
EC01717	EC02227	EC04258	EC11798
EC01718	EC02228	EC04259	EC11799
EC01719	EC02229	EC04260	EC11800
EC01720	EC02230	EC04261	EC11801
EC01721	EC02231	EC04262	EC11802
EC01722	EC02232	EC04263	EC11803
EC01723	EC02233	EC04264	EC11804
EC01724	EC02234	EC04265	EC11805
EC01725	EC02235	EC04266	EC11806
EC01726	EC02236	EC04267	EC11807
EC01727	EC02237	EC04268	EC11836
EC01728	EC02238	EC04269	EC11875
EC01729	EC02239	EC04270	EC11879
EC01730	EC02240	EC04271	EC11973
EC01731	EC02241	EC04272	EC12006
EC01732	EC02242	EC04273	EC12097
EC01733	EC02243	EC04274	EC12103
EC01734	EC02244	EC04275	EC12132
EC01735	EC02245	EC04276	EC12187
EC01736	EC02246	EC04277	EC12291
EC01737	EC02247	EC04278	EC12380
EC01738	EC02248	EC04279	EC12509
EC01739	EC02249	EC04280	EC12526
EC01740	EC02250	EC04281	EC12527
EC01741	EC02251	EC04287	EC12543
EC01742	EC02252	EC04288	EC12850
EC01743	EC02253	EC04289	EC12851
EC01744	EC02254	EC04290	EC12852
EC01745	EC02255	EC04291	EC12853
EC01746	EC02256	EC04292	EC12854
EC01747	EC02257	EC04294	EC12855
EC01748	EC02258	EC04295	EC12882
EC01749	EC02259	EC04296	EC12911
EC01750	EC02260	EC04297	EC12912
EC01751	EC02261	EC04298	EC12916
EC01752	EC02262	EC04299	EC12918
EC01753	EC02263	EC04300	EC12943
EC01754	EC02264	EC04301	EC13097
EC01755	EC02265	EC04302	EC13098
EC01756	EC02266	EC04303	EC13112
EC01757	EC02267	EC04304	EC13203
EC01758	EC02268	EC04305	EC13209
EC01759	EC02269	EC04306	EC13219
EC01760	EC02270	EC04307	EC13238
EC01761	EC02271	EC04308	EC13239
EC01762	EC02272	EC04309	EC13242
EC01763	EC02273	EC04310	EC13243
EC01764	EC02274	EC04311	EC13254
EC01765	EC02275	EC04312	EC13255
EC01766	EC02276	EC04313	EC13269
EC01767	EC02277	EC04314	EC13270
EC01768	EC02278	EC04315	EC13271
EC01769	EC02279	EC04316	EC13310
EC01770	EC02280	EC04317	EC13311
EC01771	EC02281	EC04318	EC13312
EC01772	EC02282	EC04319	EC13313
EC01773	EC02283	EC04320	EC13314
EC01774	EC02284	EC04321	EC13371
EC01775	EC02285	EC04322	EC13372
EC01776	EC02286	EC04323	EC13382
EC01777	EC02287	EC04324	EC13383
EC01778	EC02288	EC04325	EC13384
EC01779	EC02289	EC04326	EC13403
EC01780	EC02290	EC04332	EC13406
EC01781	EC02291	EC04333	EC13417
EC01782	EC02292	EC04334	EC13480
EC01783	EC02293	EC04335	EC13487
EC01784	EC02294	EC04336	EC13488
EC01785	EC02295	EC04337	EC13541
EC01786	EC02296	EC04339	EC13560
EC01787	EC02297	EC04340	EC13782
EC01788	EC02298	EC04341	EC14259
EC01789	EC02299	EC04345	EC14476
EC01790	EC02300	EC04346	EC15805
EC01791	EC02301	EC04347	EC15816
EC01792	EC02302	EC04348	EC15817
EC01793	EC02303	EC04349	EC15821
EC01794	EC02304	EC04350	EC15822
EC01795	EC02305	EC04351	EC15830
EC01796	EC02306	EC04352	EC15867
EC01797	EC02307	EC04353	EC15868
EC01798	EC02308	EC04354	EC15869
EC01799	EC02309	EC04355	EC15870
EC01800	EC02310	EC04356	EC15889
EC01801	EC02311	EC04357	EC15890
EC01802	EC02312	EC04358	EC15891
EC01803	EC02313	EC04359	EC15906
EC01804	EC02314	EC04360	EC15907
EC01805	EC02315	EC04361	EC15908
EC01806	EC02316	EC04362	EC15909
EC01807	EC02317	EC04363	EC15929
EC01808	EC02318	EC04364	EC15930
EC01809	EC02319	EC04365	EC15931
EC01810	EC02320	EC04366	EC15932
EC01811	EC02321	EC04367	EC15933
EC01812	EC02322	EC04368	EC15934
EC01813	EC02323	EC04369	EC15935
EC01814	EC02324	EC04370	EC15936
EC01815	EC02325	EC04371	EC15939
EC01816	EC02326	EC04372	EC15941
EC01817	EC02327	EC04391	EC15948
EC01818	EC02328	EC04392	EC15949
EC01819	EC02329	EC04393	EC15950
EC01820	EC02330	EC04394	EC15951
EC01821	EC02331	EC04395	EC15952
EC01822	EC02332	EC04396	EC15953
EC01823	EC02333	EC04397	EC15976
EC01824	EC02334	EC04398	EC15977
EC01825	EC02335	EC04399	EC15978
EC01826	EC02336	EC04400	EC15979
EC01827	EC02337	EC04401	EC15980
EC01828	EC02338	EC04402	EC15981
EC01829	EC02339	EC04403	EC15982
EC01830	EC02340	EC04404	EC15983
EC01831	EC02341	EC04405	EC15984
EC01832	EC02342	EC04406	EC15986
EC01833	EC02343	EC04407	EC15987
EC01834	EC02344	EC04408	EC15988
EC01835	EC02345	EC04409	EC15989
EC01836	EC02346	EC04410	EC15992
EC01837	EC02347	EC04411	EC15993
EC01838	EC02348	EC04412	EC15996
EC01839	EC02349	EC04413	EC15997
EC01840	EC02350	EC04414	EC15998
EC01841	EC02351	EC04415	EC15999
EC01842	EC02352	EC04416	EC16012
EC01843	EC02353	EC04417	EC16013
EC01844	EC02354	EC04430	EC16026
EC01845	EC02355	EC04431	EC16085
EC01846	EC02356	EC04432	EC16093
EC01847	EC02357	EC04433	EC16094
EC01848	EC02358	EC04434	EC16099
EC01849	EC02359	EC04435	EC16139
EC01850	EC02360	EC04436	EC16140
EC01851	EC02361	EC04437	EC16141
EC01852	EC02362	EC04438	EC16144
EC01853	EC02363	EC04439	EC16194
EC01854	EC02364	EC04440	EC16195
EC01855	EC02365	EC04441	EC16197
EC01856	EC02366	EC04442	EC16198
EC01857	EC02367	EC04443	EC16199
EC01858	EC02368	EC04444	EC16200
EC01859	EC02369	EC04445	EC16201
EC01860	EC02370	EC04446	EC16202
EC01861	EC02371	EC04447	EC16203
EC01862	EC02372	EC04448	EC16204
EC01863	EC02373	EC04449	EC16205
EC01864	EC02374	EC04450	EC17262
EC01865	EC02375	EC04451	EC17264
EC01866	EC02376	EC04452	EC17265
EC01867	EC02377	EC04453	EC18233
EC01868	EC02378	EC04454	EC18249
EC01869	EC02379	EC04455	EC18250
EC01870	EC02380	EC04456	EC18251
EC01871	EC02381	EC04457	EC18263
EC01872	EC02382	EC04458	EC18264
EC01873	EC02383	EC04459	EC18268
EC01874	EC02384	EC04460	EC18325
EC01875	EC02385	EC04462	EC18326
EC01876	EC02386	EC04465	EC18327
EC01877	EC02387	EC04466	EC18375
EC01878	EC02388	EC04467	EC18376
EC01879	EC02389	EC04468	EC18377
EC01880	EC02390	EC04469	EC18398
EC01881	EC02391	EC04470	EC18438
EC01882	EC02392	EC04471	EC18439
EC01883	EC02393	EC04472	EC18441
EC01884	EC02394	EC04473	EC18442
EC01885	EC02395	EC04474	EC18445
EC01886	EC02396	EC04475	EC18446
EC01887	EC02397	EC04476	EC18506
EC01888	EC02398	EC04477	EC18511
EC01889	EC02399	EC04478	EC18512
EC01890	EC02400	EC04483	EC18513
EC01891	EC02401	EC04484	EC18515
EC01892	EC02402	EC04485	EC18516
EC01893	EC02403	EC04486	EC18572
EC01894	EC02404	EC04487	EC18681
EC01895	EC02405	EC04489	EC18711
EC01896	EC02406	EC04490	EC18717
EC01897	EC02407	EC04491	EC18719
EC01898	EC02408	EC04492	EC18726
EC01899	EC02409	EC04494	EC18727
EC01900	EC02410	EC04495	EC18728
EC01901	EC02411	EC04496	EC18729
EC01902	EC02412	EC04497	EC18730
EC01903	EC02413	EC04498	EC18731
EC01904	EC02414	EC04499	EC18745
EC01905	EC02415	EC04500	EC18746
EC01906	EC02416	EC04501	EC18747
EC01907	EC02417	EC04502	EC18748
EC01908	EC02418	EC04503	EC18749
EC01909	EC02419	EC04504	EC18750
EC01910	EC02420	EC04505	EC18798
EC01911	EC02421	EC04506	EC18799
EC01912	EC02422	EC04507	EC18801
EC01913	EC02423	EC04508	EC18807
EC01914	EC02424	EC04509	EC18808
EC01915	EC02425	EC04510	EC18863
EC01916	EC02426	EC04511	EC18864
EC01917	EC02427	EC04512	EC18926
EC01918	EC02428	EC04513	EC18927
EC01919	EC02429	EC04514	EC18928
EC01920	EC02430	EC04515	EC18977
EC01921	EC02431	EC04518	EC18978
EC01922	EC02432	EC04519	EC18979
EC01923	EC02433	EC04520	EC18980
EC01924	EC02434	EC04525	EC18981
EC01925	EC02435	EC04526	EC18982
EC01926	EC02436	EC04527	EC19024
EC01927	EC02437	EC04528	EC19034
EC01928	EC02438	EC04529	EC19167
EC01929	EC02439	EC04530	EC19206
EC01930	EC02440	EC04531	EC19336
EC01931	EC02441	EC04534	EC19344
EC01932	EC02442	EC04535	EC19345
EC01933	EC02443	EC04536	EC19379
EC01934	EC02444	EC04538	EC19384
EC01935	EC02445	EC04539	EC19411
EC01936	EC02446	EC04540	EC19413
EC01937	EC02447	EC04541	EC19416
EC01938	EC02448	EC04543	EC19421
EC01939	EC02449	EC04546	EC19510
EC01940	EC02450	EC04547	EC19511
EC01941	EC02451	EC04548	EC19512
EC01942	EC02452	EC04549	EC19513
EC01943	EC02453	EC04550	EC19514
EC01944	EC02454	EC04551	EC19515
EC01945	EC02455	EC04552	EC19526
EC01946	EC02456	EC04553	EC19609
EC01947	EC02457	EC04554	EC19622
EC01948	EC02458	EC04555	EC19623
EC01949	EC02459	EC04556	EC19634
EC01950	EC02460	EC04558	EC19635
EC01951	EC02461	EC04565	EC19636
EC01952	EC02462	EC04566	EC19668
EC01953	EC02463	EC04567	EC19669
EC01954	EC02464	EC04568	EC19670
EC01955	EC02465	EC04569	EC19671
EC01956	EC02466	EC04570	EC19672
EC01957	EC02467	EC04572	EC19673
EC01958	EC02468	EC04573	EC19674
EC01959	EC02469	EC04574	EC19675
EC01960	EC02470	EC04575	EC19676
EC01961	EC02471	EC04576	EC19677
EC01962	EC02472	EC04577	EC19754
EC01963	EC02473	EC04578	EC19775
EC01964	EC02474	EC04579	EC19777
EC01965	EC02475	EC04583	EC19817
EC01966	EC02477	EC04584	EC19818
EC01967	EC02478	EC04585	EC19819
EC01968	EC02479	EC04587	EC19877
EC01969	EC02480	EC04589	EC19941
EC01970	EC02481	EC04610	EC19997
EC01971	EC02482	EC04611	EC20039
EC01972	EC02483	EC04612	EC20040
EC01973	EC02484	EC04616	EC20041
EC01974	EC02485	EC04617	EC20043
EC01975	EC02486	EC04618	EC20044
EC01976	EC02487	EC04619	EC20049
EC01977	EC02488	EC04620	EC20194
EC01978	EC02489	EC04621	EC20204
EC01979	EC02490	EC04622	EC20259
EC01980	EC02491	EC04623	EC20321
EC01981	EC02492	EC04624	EC20419
EC01982	EC02493	EC04625	EC20420
EC01983	EC02494	EC04626	EC20462
EC01984	EC02495	EC04627	EC20465
EC01985	EC02496	EC04628	EC20466
EC01986	EC02497	EC04629	EC20530
EC01987	EC02498	EC04630	EC20588
EC01988	EC02499	EC04631	EC20589
EC01989	EC02500	EC04632	EC20590
EC01990	EC02501	EC04634	EC20591
EC01991	EC02502	EC04635	EC20592
EC01992	EC02503	EC04637	EC20593
EC01993	EC02504	EC04638	EC20594
EC01994	EC02505	EC04647	EC20595
EC01995	EC02506	EC04648	EC20596
EC01996	EC02507	EC04650	EC20597
EC01997	EC02508	EC04651	EC20598
EC01998	EC02509	EC04652	EC20617
[truncated: 32,485 more rows]
