# Supplementary material for: Validation of Core and Whole-Genome Multi-Locus Sequence Typing Schemes for Shiga-Toxin-Producing E. coli (STEC) Outbreak Detection in a National Surveillance Network, PulseNet 2.0, USA
Source: Microorganisms. 2025 Jun 4;13(6):1310. doi: 10.3390/microorganisms13061310 (PMC12195096; doi:10.3390/microorganisms13061310)
Supplement: Supplementary file 1 [file microorganisms-13-01310-s001.zip › Supplemental Tables/Table S4_BGI and CCC Values.xlsx]

## Sheet: Supplemental Table S4
Supplemental Table S4. Baker’s gamma indices and cophenetic correlation coefficients for outbreak tanglegrams
Outbreak Number Assigned in Study	Outbreak	Serotype	Typing Methods Compared	Baker's gamma index	Cophenetic correlation coefficient
01	1601MLEXK-1	O121:H19	cgMLST / wgMLST	0.7489	0.9791
01	1601MLEXK-1	O121:H19	cgMLST / hqSNP	0.4128	0.9858
01	1601MLEXK-1	O121:H19	wgMLST / hqSNP	0.4492	0.9977
02	1603VAEXH-1	O157:H7	cgMLST / wgMLST	0.6866	0.9995
02	1603VAEXH-1	O157:H7	cgMLST / hqSNP	0.6003	0.9978
02	1603VAEXH-1	O157:H7	wgMLST / hqSNP	0.6873	0.9986
03	1608MIEC5-1	O5:H9	cgMLST / wgMLST	0.9639	0.9919
03	1608MIEC5-1	O5:H9	cgMLST / hqSNP	0.7924	0.9868
03	1608MIEC5-1	O5:H9	wgMLST / hqSNP	0.7837	0.9846
04	1912IAEXW-1	O103:H2	cgMLST / wgMLST	0.8257	0.9999
04	1912IAEXW-1	O103:H2	cgMLST / hqSNP	0.4225	0.9989
04	1912IAEXW-1	O103:H2	wgMLST / hqSNP	0.5383	0.9993
05	1911MNEXH-1	O157:H7	cgMLST / wgMLST	0.9188	0.9984
05	1911MNEXH-1	O157:H7	cgMLST / hqSNP	0.7181	0.9967
05	1911MNEXH-1	O157:H7	wgMLST / hqSNP	0.7553	0.9995
06	1909CAEXH-1	O157:H7	cgMLST / wgMLST	0.8401	0.9938
06	1909CAEXH-1	O157:H7	cgMLST / hqSNP	0.8187	0.8652
06	1909CAEXH-1	O157:H7	wgMLST / hqSNP	0.9052	0.8772
07	2206MLEXD-1	O111:H8	cgMLST / wgMLST	0.9464	0.9983
07	2206MLEXD-1	O111:H8	cgMLST / hqSNP	0.9874	0.9995
07	2206MLEXD-1	O111:H8	wgMLST / hqSNP	0.9364	0.9976
08	1905MLEXK-1	O121:H19	cgMLST / wgMLST	0.7091	0.9975
08	1905MLEXK-1	O121:H19	cgMLST / hqSNP	0.6984	0.9812
08	1905MLEXK-1	O121:H19	wgMLST / hqSNP	0.6043	0.9784
09	1902MLEVC-1	O26:H11	cgMLST / wgMLST	0.6861	0.9992
09	1902MLEVC-1	O26:H11	cgMLST / hqSNP	0.4994	0.9986
09	1902MLEVC-1	O26:H11	wgMLST / hqSNP	0.6662	0.9998
10	1808MLEVC-1	O26:H11	cgMLST / wgMLST	0.8425	0.9992
10	1808MLEVC-1	O26:H11	cgMLST / hqSNP	0.4466	0.9967
10	1808MLEVC-1	O26:H11	wgMLST / hqSNP	0.3542	0.99976
11	1712MLEXH-1	O157:H7	cgMLST / wgMLST	0.8851	0.9982
11	1712MLEXH-1	O157:H7	cgMLST / hqSNP	0.8749	0.9982
11	1712MLEXH-1	O157:H7	wgMLST / hqSNP	0.8694	0.9984
