# Supplementary material for: Validation of Core and Whole-Genome Multi-Locus Sequence Typing Schemes for Shiga-Toxin-Producing E. coli (STEC) Outbreak Detection in a National Surveillance Network, PulseNet 2.0, USA
Source: Microorganisms. 2025 Jun 4;13(6):1310. doi: 10.3390/microorganisms13061310 (PMC12195096; doi:10.3390/microorganisms13061310)
Supplement: Supplementary file 1 [file microorganisms-13-01310-s001.zip › Supplemental Tables/Table S5_Silhouette Graphs.xlsx]

## Sheet: Supplemental Table S5
Supplemental Table 5. For the 11 outbreaks in the study, the Silhouette method was applied to a combined set of outbreak and sporadic isolate sequences, revealing 2 as the optimal number of clusters in the combined dataset, based on the highest y-axis value in each graph. The Silhouette method was performed for cgMLST (column A), wgMLST (chrom) (column B), and hqSNP (column C) pairwise difference…
			A					B					C
Outbreak_Serotype			cgMLST			wgMLST (chrom)							hqSNP
01_1601MLEXK-1
O121:H19
	At K=2: Avg Silhouette Width = 0.95 (Pearson's R = 0.99)					At K=2: Avg Silhouette Width = 0.95 (Pearson's R = 0.99)					At K=2: Avg Silhouette Width = 0.95 (Pearson's R = 0.99)
02_1603VAEXH-1
	At K=2: Avg Silhouette Width = 0.96 (Pearson's R = 0.99)					At K=2: Avg Silhouette Width = 0.93 (Pearson's R = 0.99)					At K=2: Avg Silhouette Width = 0.95 (Pearson's R = 0.99)
03_1608MIEC5-1
O5:H9
	At K=2: Avg Silhouette Width = 0.81 (Pearson's R = 0.95)					At K=2: Avg Silhouette Width = 0.81 (Pearson's R = 0.95)					At K=2: Avg Silhouette Width = 0.78 (Pearson's R = 0.94)
04_1912IAEXW-1
O103:H2
	At K=2: Avg Silhouette Width = 0.96 (Pearson's R = 0.99)					At K=2: Avg Silhouette Width = 0.97 (Pearson's R = 0.99)					At K=2: Avg Silhouette Width = 0.95 (Pearson's R = 0.99)
05_1911MNEXH-1
O157:H7
	At K=2: Avg Silhouette Width = 0.87 (Pearson's R = 0.97)					At K=2: Avg Silhouette Width = 0.89 (Pearson's R = 0.98)					At K=2: Avg Silhouette Width = 0.87 (Pearson's R = 0.98)
06_1909CAEXH-1
O157:H7
	At K=2: Avg Silhouette Width = 0.82 (Pearson's R = 0.93)					At K=2: Avg Silhouette Width = 0.81 (Pearson's R = 0.90)					At K=2: Avg Silhouette Width = 0.83 (Pearson's R = 0.85)
07_2206MLEXD-1
O111:H8
	At K=2: Avg Silhouette Width = 0.83 (Pearson's R = 0.97)					At K=2: Avg Silhouette Width = 0.83 (Pearson's R = 0.96)					At K=2: Avg Silhouette Width = 0.82 (Pearson's R = 0.96)
08_1905MLEXK-1
O121:H19
	At K=2: Avg Silhouette Width = 0.92 (Pearson's R = 0.98)					At K=2: Avg Silhouette Width = 0.90 (Pearson's R = 0.98)					At K=2: Avg Silhouette Width = 0.86 (Pearson's R = 0.96)
09_1902MLEVC-1
O26:H11
	At K=2: Avg Silhouette Width = 0.96 (Pearson's R = 0.99)					At K=2: Avg Silhouette Width = 0.96 (Pearson's R = 0.99)					At K=2: Avg Silhouette Width = 0.96 (Pearson's R = 0.99)
10_1808MLEVC-1
O26:H11
	At K=2: Avg Silhouette Width = 0.94 (Pearson's R = 0.99)					At K=2: Avg Silhouette Width = 0.94 (Pearson's R = 0.99)					At K=2: Avg Silhouette Width = 0.94 (Pearson's R = 0.99)
11_1712MLEXH-1
O157:H7
	At K=2: Avg Silhouette Width = 0.93 (Pearson's R = 0.97)					At K=2: Avg Silhouette Width = 0.92 (Pearson's R = 0.97)					At K=2: Avg Silhouette Width = 0.92 (Pearson's R = 0.98)
