# Supplementary material for: Validation of Core and Whole-Genome Multi-Locus Sequence Typing Schemes for Shiga-Toxin-Producing E. coli (STEC) Outbreak Detection in a National Surveillance Network, PulseNet 2.0, USA
Source: Microorganisms. 2025 Jun 4;13(6):1310. doi: 10.3390/microorganisms13061310 (PMC12195096; doi:10.3390/microorganisms13061310)
Supplement: Supplementary file 1 [file microorganisms-13-01310-s001.zip › Supplemental Tables/Table S6_Average Silhouette Widths.xlsx]

## Sheet: Supplemental Table S6
Supplemental Table S6. K-means analysis results for 11 outbreaks using three different WGS-based subtyping methods [cgMLST, wgMLST (chrom), and hqSNP]. Included in table: Average silhouette width and Pearson’s gamma coefficient for K=2, and average silhouette widths for outbreak (K1) and sporadic (K2) groups per outbreak.
Outbreak Number Assigned in Study	Serotype	Outbreak Code	Number of Isolates in Sporadic Isolate Dataset	Typing Method	Average Silhouette Width at K=2	Pearson's gamma coefficient for K=2	Average Silhouette Width of K1 (Outbreak Isolates)	Average Silhouette Width of K2 (Sporadic Isolates)
01	O121:H19	1601MLEXK-1	6	cgMLST	0.95	0.99	0.99	0.56
01	O121:H19	1601MLEXK-1		wgMLST	0.95	0.99	0.99	0.59
01	O121:H19	1601MLEXK-1		hqSNP	0.95	0.99	0.99	0.59
02	O157:H7	1603VAEXH-1	2	cgMLST	0.96	0.992698	0.98	0.86
02	O157:H7	1603VAEXH-1		wgMLST	0.93	0.988582	0.98	0.73
02	O157:H7	1603VAEXH-1		hqSNP	0.95	0.99	0.97	0.85
03	O5:H9	1608MIEC5-1	4	cgMLST	0.811444	0.95	0.96	0.34
03	O5:H9	1608MIEC5-1		wgMLST	0.811444	0.95	0.97	0.32
03	O5:H9	1608MIEC5-1		hqSNP	0.78	0.94	0.93	0.35
04	O103:H2	1912IAEXW-1	3	cgMLST	0.96	0.99	0.98	0.73
04	O103:H2	1912IAEXW-1		wgMLST	0.97	0.99	0.98	0.73
04	O103:H2	1912IAEXW-1		hqSNP	0.95	0.99	0.98	0.73
05	O157:H7	1911MNEXH-1	5	cgMLST	0.87	0.97	0.98	0.46
05	O157:H7	1911MNEXH-1		wgMLST	0.89	0.98	0.99	0.54
05	O157:H7	1911MNEXH-1		hqSNP	0.87	0.98	0.96	0.56
06	O157:H7	1909CAEXH-1	6	cgMLST	0.82	0.93	0.92	0.34
06	O157:H7	1909CAEXH-1		wgMLST	0.81	0.9	0.89	0.35
06	O157:H7	1909CAEXH-1		hqSNP	0.83	0.85	0.87	0.37
07	O111:H8	2206MLEXD-1	4	cgMLST	0.83	0.97	0.94	0.55
07	O111:H8	2206MLEXD-1		wgMLST	0.83	0.96	0.95	0.51
07	O111:H8	2206MLEXD-1		hqSNP	0.82	0.96	0.93	0.53
08	O121:H19	1905MLEXK-1	4	cgMLST	0.92	0.98	0.99	0.54
08	O121:H19	1905MLEXK-1		wgMLST	0.9	0.98	0.98	0.49
08	O121:H19	1905MLEXK-1		hqSNP	0.86	0.96	0.93	0.43
09	O26:H11	1902MLEVC-1	3	cgMLST	0.96	0.99	0.98	0.75
09	O26:H11	1902MLEVC-1		wgMLST	0.96	0.99	0.98	0.78
09	O26:H11	1902MLEVC-1		hqSNP	0.96	0.99	0.98	0.83
10	O26:H11	1808MLEVC-1	2	cgMLST	0.94	0.99	0.97	0.69
10	O26:H11	1808MLEVC-1		wgMLST	0.94	0.99	0.97	0.7
10	O26:H11	1808MLEVC-1		hqSNP	0.94	0.99	0.97	0.69
11	O157:H7	1712MLEXH-1	8	cgMLST	0.93	0.97	0.94	0.93
11	O157:H7	1712MLEXH-1		wgMLST	0.92	0.97	0.92	0.92
11	O157:H7	1712MLEXH-1		hqSNP	0.92	0.98	0.95	0.91
