# Supplementary material for: Validation of Core and Whole-Genome Multi-Locus Sequence Typing Schemes for Shiga-Toxin-Producing E. coli (STEC) Outbreak Detection in a National Surveillance Network, PulseNet 2.0, USA
Source: Microorganisms. 2025 Jun 4;13(6):1310. doi: 10.3390/microorganisms13061310 (PMC12195096; doi:10.3390/microorganisms13061310)
Supplement: Supplementary file 1 [file microorganisms-13-01310-s001.zip › Supplemental Tables/Table S7A and S7B_K_Means_Dendrograms.xlsx]

## Sheet: Supplemental Table S7A
Supplemental Table S7A. For the 11 outbreaks in the study, hierarchical clustering of the K-means analysis was applied to a combined set of outbreak and sporadic isolate sequences using cgMLST (column A), wgMLST (chrom) (column B), and hqSNP (column C). Cluster sizes derived from K-means analysis compared to ground truth data are shown below dendrograms. *denotes discrepancies between ground trut…
			A					B					C
Outbreak_Serotype			cgMLST			wgMLST (chrom)							hqSNP
01_1601MLEXK-1
O121:H19
	Cluster sizes from K-means analysis: K1=72, K2=6					Cluster sizes from K-means analysis: K1=72, K2=6					Cluster sizes from K-means analysis: K1=72, K2=6
	Cluster sizes from ground truth data: K1=72, K2=6					Cluster sizes from ground truth data: K1=72, K2=6					Cluster sizes from ground truth data: K1=72, K2=6
02_1603VAEXH-1
O157:H7
	Cluster sizes from K-means analysis: K1=9, K2=2					Cluster sizes from K-means analysis: K1=9, K2=2					Cluster sizes from K-means analysis: K1=9, K2=2
	Cluster sizes from ground truth data: K1=9, K2=2					Cluster sizes from ground truth data: K1=9, K2=2					Cluster sizes from ground truth data: K1=9, K2=2
03_1608MIEC5-1
O5:H9
	Cluster sizes from K-means analysis: K1=12, K2=4					Cluster sizes from K-means analysis: K1=12, K2=4					Cluster sizes from K-means analysis: K1=12, K2=4
	Cluster sizes from ground truth data: K1=12, K2=4					Cluster sizes from ground truth data: K1=12, K2=4					Cluster sizes from ground truth data: K1=12, K2=4
04_1912IAEXW-1
O103:H2
	Cluster sizes from K-means analysis: K1=27*, K2=2*					Cluster sizes from K-means analysis: K1=27*, K2=2*					Cluster sizes from K-means analysis: K1=27*, K2=2*
	Cluster sizes from ground truth data: K1=26, K2=3					Cluster sizes from ground truth data: K1=26, K2=3					Cluster sizes from ground truth data: K1=26, K2=3
05_1911MNEXH-1
O157:H7
	Cluster sizes from K-means analysis: K1=18, K2=5					Cluster sizes from K-means analysis: K1=18, K2=5					Cluster sizes from K-means analysis: K1=18, K2=5
	Cluster sizes from ground truth data: K1=18, K2=5					Cluster sizes from ground truth data: K1=18, K2=5					Cluster sizes from ground truth data: K1=18, K2=5
06_1909CAEXH-1
O157:H7
	Cluster sizes from K-means analysis: K1=24*, K2=4*					Cluster sizes from K-means analysis: K1=24*, K2=4*					Cluster sizes from K-means analysis: K1=28*, K2=0*
	Cluster sizes from ground truth data: K1=22, K2=6					Cluster sizes from ground truth data: K1=22, K2=6					Cluster sizes from ground truth data: K1=22, K2=6
07_2206MLEXD-1
O111:H8
	Cluster sizes from K-means analysis: K1=11, K2=4					Cluster sizes from K-means analysis: K1=11, K2=4					Cluster sizes from K-means analysis: K1=11, K2=4
	Cluster sizes from ground truth data: K1=11, K2=4					Cluster sizes from ground truth data: K1=11, K2=4					Cluster sizes from ground truth data: K1=11, K2=4
08_1905MLEXK-1
O121:H19
	Cluster sizes from K-means analysis: K1=23, K2=4					Cluster sizes from K-means analysis: K1=23, K2=4					Cluster sizes from K-means analysis: K1=23, K2=4
	Cluster sizes from ground truth data: K1=23, K2=4					Cluster sizes from ground truth data: K1=23, K2=4					Cluster sizes from ground truth data: K1=23, K2=4
09_1902MLEVC-1
O26:H11
	Cluster sizes from K-means analysis: K1=21, K2=3					Cluster sizes from K-means analysis: K1=21, K2=3					Cluster sizes from K-means analysis: K1=21, K2=3
	Cluster sizes from ground truth data: K1=21, K2=3					Cluster sizes from ground truth data: K1=21, K2=3					Cluster sizes from ground truth data: K1=21, K2=3
10_1808MLEVC-1
O26:H11
	Cluster sizes from K-means analysis: K1=20, K2=2					Cluster sizes from K-means analysis: K1=20, K2=2					Cluster sizes from K-means analysis: K1=20, K2=2
	Cluster sizes from ground truth data: K1=20, K2=2					Cluster sizes from ground truth data: K1=20, K2=2					Cluster sizes from ground truth data: K1=20, K2=2
11_1712MLEXH-1
O157:H7
	Cluster sizes from K-means analysis: K1=22*, K2=9*					Cluster sizes from K-means analysis: K1=22*, K2=9*					Cluster sizes from K-means analysis: K1=22*, K2=9*
	Cluster sizes from ground truth data: K1=23, K2=8					Cluster sizes from ground truth data: K1=23, K2=8					Cluster sizes from ground truth data: K1=23, K2=8

## Sheet: Supplemental Table S7B
Supplemental Table S7B lists the incorrectly assigned isolates for outbreaks 04, 06, and 11 as well as the minimum pairwise difference between each isolate and the incorrect group to which it was assigned.
				Minimum Pairwise Difference Between Isolate and Incorrectly Assigned Group
Outbreak	WGS_id/Isolate	Outbreak/Sporadic (Ground Truth)	Incorrectly Assigned Group: Outbreak/Sporadic (K-means)	cgMLST	wgMLST (chrom)	hqSNP
04	PNUSAE054218	Sporadic	Outbreak	9	13	14
06	PNUSAE026825	Sporadic	Outbreak	7	10	16
06	PNUSAE033271	Sporadic	Outbreak	11	17	11
06	PNUSAE037173	Sporadic	Outbreak			27
06	PNUSAE035433	Sporadic	Outbreak			33
06	FSIS12028194	Sporadic	Outbreak			33
06	PNUSAE026009	Sporadic	Outbreak			54
11	PNUSAE011564	Outbreak	Sporadic	10	21	15
